# Supplementary material for: Poxvirus MVA Expressing SARS-CoV-2 S Protein Induces Robust Immunity and Protects Rhesus Macaques From SARS-CoV-2
Source: Front Immunol. 2022 Mar 16;13:845887. doi: 10.3389/fimmu.2022.845887 (PMC8966779; doi:10.3389/fimmu.2022.845887)
Supplement: Supplementary file 2 [file DataSheet_2.xlsx]

## Sheet: Suppl. Table 1. sgmRNA tissues
Supplementary Table 1. SARS-CoV-2 sgmRNA in tissues
	SARS-CoV-2 sgmRNA (14 days post challenge) (Copies/gram tissue)
Animal number	r08117	r13055	r13113	r14119	r15021	r15067	r10003	r10067	r14041	r14074	r14094	r16015
	1	4	5	9	10	11	2	3	6	7	8	12
Group	A (MVA-WT)	A (MVA-WT)	A (MVA-WT)	A (MVA-WT)	A (MVA-WT)	A (MVA-WT)	B (MVA-S)	B (MVA-S)	B (MVA-S)	B (MVA-S)	B (MVA-S)	B (MVA-S)
Nasal mucosa	neg	neg	neg	neg	neg	neg	neg	neg	neg	neg	neg	neg
Oro/nasopharynx	neg	neg	neg	neg	neg	neg	neg	neg	neg	neg	neg	neg
Ileum	neg	neg	neg	neg	neg	neg	neg	neg	neg	neg	neg	neg
Colon	neg	neg	neg	neg	neg	neg	neg	neg	neg	neg	neg	neg
Heart	neg	neg	neg	neg	neg	neg	neg	neg	neg	neg	neg	neg
Kidney	neg	neg	neg	neg	neg	neg	neg	neg	neg	neg	neg	neg
Liver	neg	neg	neg	neg	neg	neg	neg	neg	neg	neg	neg	neg
Trachea	neg	neg	neg	neg	neg	neg	neg	neg	neg	neg	neg	neg
Right bronchus	neg	neg	neg	neg	neg	neg	neg	neg	neg	neg	neg	neg
Left bronchuys	neg	neg	neg	neg	neg	neg	neg	neg	neg	neg	neg	neg
Right lung upper lobe	neg	neg	neg	neg	neg	neg	neg	neg	neg	neg	2271.58	neg
Right lung middle lobe	neg	neg	1800.12	neg	neg	neg	neg	neg	neg	neg	neg	neg
Right lung lower lobe	neg	neg	neg	neg	neg	neg	neg	neg	neg	neg	neg	neg
Accessory lung lobe	neg	neg	neg	neg	neg	neg	neg	neg	neg	neg	neg	neg
Left lung upper lobe	neg	neg	neg	neg	neg	neg	neg	neg	neg	neg	neg	neg
Left lung middle lobe	neg	neg	neg	neg	neg	neg	neg	neg	neg	neg	neg	neg
Left lung lower lobe	neg	neg	neg	neg	neg	neg	neg	neg	neg	neg	neg	neg
CSF	neg	neg	neg	neg	neg	neg	neg	neg	neg	neg	neg	neg

## Sheet: Suppl. Table 2. RNA. Anal swabs
Supplementary Table 2. SARS-CoV-2 genomic and sgmRNA in anal swabs
					SARS-CoV-2 sgmRNA (14 days post challenge) (Copies ml/Anal Swab)
					day -14	day 1 pc	day 2 pc	day 3 pc	day 4 pc	day 5 pc	day 6 pc	day 7 pc	day 10 pc	day 12 pc	day 14 pc
		Group	Animal number		2021-04-20	2021-05-05	2021-05-06	2021-05-07	2021-05-08	2021-05-09	2021-05-10	2021-05-11	2021-05-14	2021-05-16	2021-05-18
	MVA-WT	A	1	r08117	neg	neg	neg	neg	neg	neg	neg	neg	neg	neg	neg
		A	4	r13055	neg	neg	neg	neg	neg	neg	neg	neg	neg	neg	neg
		A	5	r13113	neg	neg	neg	neg	neg	neg	neg	neg	neg	neg	neg
		A	9	r14119	neg	neg	neg	neg	neg	neg	neg	neg	neg	neg	neg
		A	10	r15021	neg	neg	neg	neg	neg	neg	neg	neg	neg	neg	neg
		A	11	r15067	neg	neg	neg	neg	neg	neg	neg	neg	neg	neg	neg
	MVA-S	B	2	r10003	neg	neg	neg	neg	neg	neg	neg	neg	neg	neg	neg
		B	3	r10067	neg	neg	neg	neg	neg	neg	neg	neg	neg	neg	neg
		B	6	r14041	neg	neg	neg	neg	neg	neg	neg	neg	neg	neg	neg
		B	7	r14074	neg	neg	neg	neg	neg	neg	neg	neg	neg	neg	neg
		B	8	r14094	neg	neg	neg	neg	neg	neg	neg	neg	neg	neg	neg
		B	12	r16015	neg	neg	neg	neg	neg	neg	neg	neg	neg	neg	neg
					SARS-CoV-2 genomic RNA (14 days post challenge) (Copies ml/Anal Swab)
					day -14	day 1 pc	day 2 pc	day 3 pc	day 4 pc	day 5 pc	day 6 pc	day 7 pc	day 10 pc	day 12 pc	day 14 pc
		Group	Animal number		2021-04-20	2021-05-05	2021-05-06	2021-05-07	2021-05-08	2021-05-09	2021-05-10	2021-05-11	2021-05-14	2021-05-16	2021-05-18
	MVA-WT	A	1	r08117	neg	neg	neg	neg	neg	neg	neg	neg	neg	neg	neg
		A	4	r13055	neg	neg	15172.4	4070	neg	neg	neg	neg	neg	neg	neg
		A	5	r13113	neg	neg	728.62	514	neg	neg	neg	neg	neg	neg	neg
		A	9	r14119	neg	neg	neg	neg	neg	neg	neg	neg	neg	neg	neg
		A	10	r15021	neg	neg	neg	neg	neg	neg	neg	neg	neg	neg	neg
		A	11	r15067	neg	neg	1414.38	429	neg	neg	neg	neg	neg	neg	neg
	MVA-S	A	2	r10003	neg	neg	neg	814	neg	neg	neg	neg	neg	neg	neg
		A	3	r10067	neg	neg	neg	neg	neg	neg	neg	neg	neg	neg	neg
		A	6	r14041	neg	neg	neg	neg	neg	neg	neg	neg	neg	neg	neg
		A	7	r14074	neg	neg	neg	214	neg	neg	neg	neg	neg	neg	neg
		A	8	r14094	neg	neg	neg	neg	neg	neg	neg	neg	neg	neg	neg
		A	12	r16015	neg	neg	neg	neg	neg	neg	neg	neg	neg	neg	neg

## Sheet: Suppl. Table 3. Body weight
Supplementary Table 3. Body weight
Body weight					2021-01-20	2021-02-09	2021-03-09	2021-04-06	2021-04-20	2021-05-04	2021-05-05	2021-05-06	2021-05-07	2021-05-08	2021-05-09	2021-05-10	2021-05-11	2021-05-14	2021-05-16	2021-05-18
	treatment	Number	Animal	Name	-48	-28	0	28	42	56	57	58	59	60	61	62	63	66	68	70
	MVA-WT	1	r08117	Drug	9.95	9.95	9.35	9.28	9.5	9.59	9.62	9.59	9.54	9.56	9.51	9.54	9.47	9.54	9.51	9.51
		4	r13055	Witte reus	7.4	7.25	6.78	6.61	6.6	6.68	6.62	6.55	6.57	6.58	6.56	6.61	6.65	6.48	6.48	6.53
		5	r13113	Samson	6.1	6.1	5.7	5.77	5.96	5.75	5.76	5.78	5.79	5.8	5.85	5.79	5.83	5.81	5.82	5.91
		9	r14119	GHB	8.5	8.2	7.3	7.29	7.53	7.52	7.47	7.42	7.41	7.38	7.37	7.35	7.31	7.31	7.25	7.25
		10	r15021	Kaantje	8.4	8.45	8.24	8.37	8.63	8.35	8.34	8.36	8.3	8.35	8.36	8.3	8.32	8.18	8.2	8.19
		11	r15067	Alcohol	7.9	7.75	7.46	6.98	6.85	6.91	6.77	6.73	6.67	6.68	6.68	6.72	6.78	6.7	6.67	6.69
	MVA-S	2	r10003	Qelinci	6.6	6.5	6.47	6.52	7.06	7.11	7.1	7.08	7.01	6.96	7.04	6.98	6.94	7.17	7.05	7.1
		3	r10067	Chips	5.9	5.8	5.63	6.46	6.53	6.52	6.55	6.5	6.6	6.54	6.56	6.42	6.54	6.55	6.56	6.52
		6	r14041	C	5.6	5.6	5.07	4.98	5.15	5.19	5.05	5.25	5.02	5.14	5.16	5.17	5.18	5.29	5.22	5.23
		7	r14074	Power	6.5	6.3	6.03	6.09	6.43	6.54	6.33	6.41	6.37	6.32	6.37	6.33	6.41	6.55	6.52	6.6
		8	r14094	Dip	5.7	5.65	5.58	5.59	5.67	6.02	6.11	6.01	5.96	6	5.91	5.85	5.91	5.95	5.88	5.87
		12	r16015	D	5.8	5.8	5.49	5.65	5.87	5.89	5.93	5.86	5.84	5.85	5.85	5.83	5.82	5.85	5.82	5.91
	As % from start of 1st immunization
	treatment	Number	Animal	Name
	MVA-WT	1	r08117	Drug	106.417	106.417	100	99.2513	101.604	102.567	102.888	102.567	102.032	102.246	101.711	102.032	101.283	102.032	101.711	101.711
		4	r13055	Witte reus	109.145	106.932	100	97.4926	97.3451	98.5251	97.6401	96.6077	96.9027	97.0501	96.7552	97.4926	98.0826	95.5752	95.5752	96.3127
		5	r13113	Samson	107.018	107.018	100	101.228	104.561	100.877	101.053	101.404	101.579	101.754	102.632	101.579	102.281	101.93	102.105	103.684
		9	r14119	GHB	116.438	112.329	100	99.863	103.151	103.014	102.329	101.644	101.507	101.096	100.959	100.685	100.137	100.137	99.3151	99.3151
		10	r15021	Kaantje	101.942	102.549	100	101.578	104.733	101.335	101.214	101.456	100.728	101.335	101.456	100.728	100.971	99.2718	99.5146	99.3932
		11	r15067	Alcohol	105.898	103.887	100	93.5657	91.8231	92.6273	90.7507	90.2145	89.4102	89.5442	89.5442	90.0804	90.8847	89.8123	89.4102	89.6783
	MVA-S	2	r10003	Qelinci	102.009	100.464	100	100.773	109.119	109.892	109.737	109.428	108.346	107.573	108.81	107.883	107.264	110.819	108.964	109.737
		3	r10067	Chips	104.796	103.02	100	114.742	115.986	115.808	116.341	115.453	117.229	116.163	116.519	114.032	116.163	116.341	116.519	115.808
		6	r14041	C	110.454	110.454	100	98.2249	101.578	102.367	99.6055	103.55	99.0138	101.381	101.775	101.972	102.17	104.339	102.959	103.156
		7	r14074	Power	107.794	104.478	100	100.995	106.633	108.458	104.975	106.302	105.638	104.809	105.638	104.975	106.302	108.624	108.126	109.453
		8	r14094	Dip	102.151	101.254	100	100.179	101.613	107.885	109.498	107.706	106.81	107.527	105.914	104.839	105.914	106.631	105.376	105.197
		12	r16015	D	105.647	105.647	100	102.914	106.922	107.286	108.015	106.74	106.375	106.557	106.557	106.193	106.011	106.557	106.011	107.65
	As % from start of challenge
	treatment	Number	Animal	Name
	MVA-WT	1	r08117	Drug	103.754	103.754	97.4974	96.7675	99.0615	100	100.313	100	99.4786	99.6872	99.1658	99.4786	98.7487	99.4786	99.1658	99.1658
		4	r13055	Witte reus	110.778	108.533	101.497	98.9521	98.8024	100	99.1018	98.0539	98.3533	98.503	98.2036	98.9521	99.5509	97.006	97.006	97.7545
		5	r13113	Samson	106.087	106.087	99.1304	100.348	103.652	100	100.174	100.522	100.696	100.87	101.739	100.696	101.391	101.043	101.217	102.783
		9	r14119	GHB	113.032	109.043	97.0745	96.9415	100.133	100	99.3351	98.6702	98.5372	98.1383	98.0053	97.7394	97.2074	97.2074	96.4096	96.4096
		10	r15021	Kaantje	100.599	101.198	98.6826	100.24	103.353	100	99.8802	100.12	99.4012	100	100.12	99.4012	99.6407	97.9641	98.2036	98.0838
		11	r15067	Alcohol	114.327	112.156	107.959	101.013	99.1317	100	97.974	97.3951	96.5268	96.6715	96.6715	97.2504	98.1187	96.9609	96.5268	96.8162
	MVA-S	2	r10003	Qelinci	92.827	91.4205	90.9986	91.7018	99.2968	100	99.8594	99.5781	98.5935	97.8903	99.0155	98.1716	97.609	100.844	99.1561	99.8594
		3	r10067	Chips	90.4908	88.9571	86.3497	99.0798	100.153	100	100.46	99.6933	101.227	100.307	100.613	98.4663	100.307	100.46	100.613	100
		6	r14041	C	107.9	107.9	97.6879	95.9538	99.2293	100	97.3025	101.156	96.7245	99.0366	99.422	99.6146	99.8073	101.927	100.578	100.771
		7	r14074	Power	99.3884	96.3303	92.2018	93.1193	98.318	100	96.789	98.0122	97.4006	96.6361	97.4006	96.789	98.0122	100.153	99.6942	100.917
		8	r14094	Dip	94.6844	93.8538	92.691	92.8571	94.186	100	101.495	99.8339	99.0033	99.6678	98.1728	97.1761	98.1728	98.8372	97.6744	97.5083
		12	r16015	D	98.472	98.472	93.2088	95.9253	99.6604	100	100.679	99.4907	99.1511	99.3209	99.3209	98.9813	98.8115	99.3209	98.8115	100.34

## Sheet: Suppl. Table 4. Clinical scores
Supplementary Table 4. Clinical scores
														Food intake
	study day	day post infection	Animal	number	Date	Form	Overal clinical appearance	Skin and fur	Nose, Mouth, Eye, Head	Respiratory rate	Faeces & urine	Locomotion	total	Fruit	Biscuits	Brokkenbal	total score food intake	Total score
	35	-21	R08117	1	2021-04-13	Covid-clof 2021 - Ochtend	0	0	0	0	0	0	0	Goed	Goed	Niet aangeboden		0	"Niet aangeboden" means that no food was offered, because animal had to be sedated the next day and otherwise food could enter the respiratory tract during sedation.
	36.5	-20.5	R08117	1	2021-04-13	Covid-clof 2021 - Middag	0	0	0	0	0	0	0	Goed	Goed	Goed		0
	36	-20	R08117	1	2021-04-14	Covid-clof 2021 - Ochtend	0	0	0	0	0	0	0	Goed	Matig	Niet aangeboden	3	3
	36.5	-19.5	R08117	1	2021-04-14	Covid-clof 2021 - Middag	0	0	0	0	0	0	0	Goed	Goed	Goed		0
	37	-19	R08117	1	2021-04-15	Covid-clof 2021 - Ochtend	0	0	0	0	0	0	0	Goed	Matig	Niet aangeboden	3	3
	37.5	-18.5	R08117	1	2021-04-15	Covid-clof 2021 - Middag	0	0	0	0	0	0	0	Goed	Goed	Goed		0
	38	-18	R08117	1	2021-04-16	Covid-clof 2021 - Ochtend	0	0	0	0	0	0	0	Goed	Goed	Niet aangeboden		0
	38.5	-17.5	R08117	1	2021-04-16	Covid-clof 2021 - Middag	0	0	0	0	0	0	0	Goed	Goed	Goed		0
	39	-17	R08117	1	2021-04-17	Covid-clof 2021 - Ochtend	0	0	0	0	0	0	0	Matig	Goed	Niet aangeboden	3	3
	39.5	-16.5	R08117	1	2021-04-17	Covid-clof 2021 - Middag	0	0	0	0	0	0	0	Goed	Goed	Goed		0
	40	-16	R08117	1	2021-04-18	Covid-clof 2021 - Ochtend	0	0	0	0	0	0	0	Goed	Goed	Niet aangeboden		0
	40.5	-15.5	R08117	1	2021-04-18	Covid-clof 2021 - Middag	0	0	0	0	0	0	0	Goed	Goed	Goed		0
	41	-15	R08117	1	2021-04-19	Covid-clof 2021 - Ochtend	0	0	0	0	0	0	0	Goed	Goed	Niet aangeboden		0
	41.5	-14.5	R08117	1	2021-04-19	Covid-clof 2021 - Middag	0	0	0	0	0	0	0	Goed	Goed	Goed		0
	42	-14	R08117	1	2021-04-20	Covid-clof 2021 - Ochtend	0	0	0	0	2	0	2	Niet aangeboden	Niet aangeboden	Niet aangeboden		2
	42.5	-13.5	R08117	1	2021-04-20	Covid-clof 2021 - Middag	0	0	0	0	0	0	0	Goed	Goed	Goed		0
	43	-13	R08117	1	2021-04-21	Covid-clof 2021 - Ochtend	0	0	0	0	2	0	2	Matig	Slecht	Niet aangeboden	10	12
	43.5	-12.5	R08117	1	2021-04-21	Covid-clof 2021 - Middag	0	0	0	0	0	0	0	Goed	Goed	Goed		0
	44	-12	R08117	1	2021-04-22	Covid-clof 2021 - Ochtend	0	0	0	0	0	0	0	Matig	Slecht	Niet aangeboden	10	10
	44.5	-11.5	R08117	1	2021-04-22	Covid-clof 2021 - Middag	0	0	0	0	0	0	0	Goed	Goed	Goed		0
	45	-11	R08117	1	2021-04-23	Covid-clof 2021 - Ochtend	0	0	0	0	0	0	0	Goed	Slecht	Goed	5	5
	45.5	-10.5	R08117	1	2021-04-23	Covid-clof 2021 - Middag	0	0	0	0	0	0	0	Goed	Goed	Goed		0
	46	-10	R08117	1	2021-04-24	Covid-clof 2021 - Ochtend	0	0	0	0	0	0	0	Goed	Matig	Niet aangeboden	3	3
	46.5	-9.5	R08117	1	2021-04-24	Covid-clof 2021 - Middag	0	0	0	0	0	0	0	Goed	Goed	Goed		0
	47	-9	R08117	1	2021-04-25	Covid-clof 2021 - Ochtend	0	0	0	0	0	0	0	Goed	Goed	Niet aangeboden		0
	47.5	-8.5	R08117	1	2021-04-25	Covid-clof 2021 - Middag	0	0	0	0	0	0	0	Goed	Goed	Goed		0
	48	-8	R08117	1	2021-04-26	Covid-clof 2021 - Ochtend	0	0	0	0	0	0	0	Goed	Goed	Niet aangeboden		0
	48.5	-7.5	R08117	1	2021-04-26	Covid-clof 2021 - Middag	0	0	0	0	0	0	0	Goed	Goed	Goed		0
	49	-7	R08117	1	2021-04-27	Covid-clof 2021 - Ochtend	0	0	0	0	0	0	0	Matig	Matig	Niet aangeboden	5	5
	49.5	-6.5	R08117	1	2021-04-27	Covid-clof 2021 - Middag	0	0	0	0	0	0	0	Goed	Goed	Goed		0
	50	-6	R08117	1	2021-04-28	Covid-clof 2021 - Ochtend	0	0	0	0	0	0	0	Matig	Goed	Niet aangeboden	3	3
	50.5	-5.5	R08117	1	2021-04-28	Covid-clof 2021 - Middag	0	0	0	0	0	0	0	Goed	Goed	Goed		0
	51	-5	R08117	1	2021-04-29	Covid-clof 2021 - Ochtend	0	0	0	0	0	0	0	Goed	Goed	Goed		0
	51.5	-4.5	R08117	1	2021-04-29	Covid-clof 2021 - Middag	0	0	0	0	0	0	0	Goed	Goed	Goed		0
	52	-4	R08117	1	2021-04-30	Covid-clof 2021 - Ochtend	0	0	0	0	0	0	0	Matig	Goed	Niet aangeboden	3	3
	52.5	-3.5	R08117	1	2021-04-30	Covid-clof 2021 - Middag	0	0	0	0	0	0	0	Goed	Goed	Goed		0
	53	-3	R08117	1	2021-05-01	Covid-clof 2021 - Ochtend	0	0	0	0	0	0	0	Goed	Matig	Goed	3	3
	53.5	-2.5	R08117	1	2021-05-01	Covid-clof 2021 - Middag	0	0	0	0	0	0	0	Goed	Goed	Goed		0
	54	-2	R08117	1	2021-05-02	Covid-clof 2021 - Ochtend	0	0	0	0	0	0	0	Goed	Goed	Goed		0
	54.5	-1.5	R08117	1	2021-05-02	Covid-clof 2021 - Middag	0	0	0	0	0	0	0	Goed	Goed	Goed		0
	55	-1	R08117	1	2021-05-03	Covid-clof 2021 - Ochtend	0	0	0	0	0	0	0	Matig	Goed	Niet aangeboden	3	3
	55.5	-0.5	R08117	1	2021-05-03	Covid-clof 2021 - Middag	0	0	0	0	0	0	0	Goed	Goed	Goed		0
	56	0	R08117	1	2021-05-04	Covid-clof 2021 - Ochtend	0	0	0	0	0	0	0	Niet aangeboden	Niet aangeboden	Niet aangeboden		0
	56.5	0.5	R08117	1	2021-05-04	Covid-clof 2021 - Middag	0	0	0	0	0	0	0	Goed	Goed	Goed		0
	57	1	R08117	1	2021-05-05	Covid-clof 2021 - Ochtend	0	0	0	0	0	0	0	Niet aangeboden	Niet aangeboden	Niet aangeboden		0
	57.5	1.5	R08117	1	2021-05-05	Covid-clof 2021 - Middag	0	0	0	0	0	0	0	Matig	Goed	Goed		0
	58	2	R08117	1	2021-05-06	Covid-clof 2021 - Ochtend	0	0	0	0	0	0	0	Niet aangeboden	Niet aangeboden	Niet aangeboden		0
	58.5	2.5	R08117	1	2021-05-06	Covid-clof 2021 - Middag	0	0	0	0	0	0	0	Goed	Goed	Goed		0
	59	3	R08117	1	2021-05-07	Covid-clof 2021 - Ochtend	0	0	0	0	0	0	0	Niet aangeboden	Niet aangeboden	Niet aangeboden		0
	59.5	3.5	R08117	1	2021-05-07	Covid-clof 2021 - Middag	0	0	0	0	0	0	0	Goed	Goed	Goed		0
	60	4	R08117	1	2021-05-08	Covid-clof 2021 - Ochtend	0	0	0	0	0	0	0	Niet aangeboden	Niet aangeboden	Goed		0
	60.5	4.5	R08117	1	2021-05-08	Covid-clof 2021 - Middag	0	0	0	0	0	0	0	Goed	Goed	Goed		0
	61	5	R08117	1	2021-05-09	Covid-clof 2021 - Ochtend	0	0	0	0	0	0	0	Niet aangeboden	Niet aangeboden	Niet aangeboden		0
	61.5	5.5	R08117	1	2021-05-09	Covid-clof 2021 - Middag	0	0	0	0	0	0	0	Goed	Goed	Goed		0
	62	6	R08117	1	2021-05-10	Covid-clof 2021 - Ochtend	0	0	0	0	0	0	0	Niet aangeboden	Niet aangeboden	Niet aangeboden		0
	62.5	6.5	R08117	1	2021-05-10	Covid-clof 2021 - Middag	0	0	0	0	2	0	2	Goed	Goed	Goed		2
	63	7	R08117	1	2021-05-11	Covid-clof 2021 - Ochtend	0	0	0	0	0	0	0	Niet aangeboden	Niet aangeboden	Niet aangeboden		0
	63.5	7.5	R08117	1	2021-05-11	Covid-clof 2021 - Middag	0	0	0	0	0	0	0	Goed	Goed	Goed		0
	64	8	R08117	1	2021-05-12	Covid-clof 2021 - Ochtend	0	0	0	0	0	0-1	0	Matig	Goed	Niet aangeboden	3	3
	64.5	8.5	R08117	1	2021-05-12	Covid-clof 2021 - Middag	0	0	0	0	0	0	0	Goed	Goed	Goed		0
	65	9	R08117	1	2021-05-13	Covid-clof 2021 - Ochtend	0	0	0	0	0	0	0	Goed	Goed	Niet aangeboden		0
	65.5	9.5	R08117	1	2021-05-13	Covid-clof 2021 - Middag	0	0	0	0	0	0	0	Goed	Goed	Goed		0
	66	10	R08117	1	2021-05-14	Covid-clof 2021 - Ochtend	0	0	0	0	0	0	0	Niet aangeboden	Niet aangeboden	Niet aangeboden		0
	66.5	10.5	R08117	1	2021-05-14	Covid-clof 2021 - Middag	0	0	0	0	0	0	0	Goed	Goed	Goed		0
	67	11	R08117	1	2021-05-15	Covid-clof 2021 - Ochtend	0	0	0	0	0	0	0	Goed	Goed	Niet aangeboden		0
	67.5	11.5	R08117	1	2021-05-15	Covid-clof 2021 - Middag	0	0	0	0	0	0	0	Goed	Goed	Goed		0
	68	12	R08117	1	2021-05-16	Covid-clof 2021 - Ochtend	0	0	0	0	0	0	0	Niet aangeboden	Niet aangeboden	Niet aangeboden		0
	68.5	12.5	R08117	1	2021-05-16	Covid-clof 2021 - Middag	0	0	0	0	0	0	0	Goed	Goed	Goed		0
	69	13	R08117	1	2021-05-17	Covid-clof 2021 - Ochtend	0	0	0	0	0	0	0	Goed	Goed	Niet aangeboden		0
	69.5	13.5	R08117	1	2021-05-17	Covid-clof 2021 - Middag	0	0	0	0	0	0	0	Goed	Goed	Goed		0
	70	14	R08117	1	2021-05-18	Covid-clof 2021 - Ochtend	0	0	0	0	0	0	0	Niet aangeboden	Niet aangeboden	Niet aangeboden		0
	70.5	14.5	R08117	1	2021-05-18	Covid-clof 2021 - Middag	0	0	0	0	0	0	0	Goed	Goed	Goed		0
	35	-21	R13055	2	2021-04-13	Covid-clof 2021 - Ochtend	0	0	0	0	0	0	0	Goed	Goed	Niet aangeboden		0
	36.5	-20.5	R13055	2	2021-04-13	Covid-clof 2021 - Middag	0	0	0	0	0	0	0	Goed	Goed	Goed		0
	36	-20	R13055	2	2021-04-14	Covid-clof 2021 - Ochtend	0	0	0	0	0	0	0	Goed	Slecht	Niet aangeboden	5	5
	36.5	-19.5	R13055	2	2021-04-14	Covid-clof 2021 - Middag	0	0	0	0	0	0	0	Goed	Goed	Goed		0
	37	-19	R13055	2	2021-04-15	Covid-clof 2021 - Ochtend	0	0	0	0	0	0	0	Goed	Slecht	Niet aangeboden	5	5
	37.5	-18.5	R13055	2	2021-04-15	Covid-clof 2021 - Middag	0	0	0	0	0	0	0	Goed	Goed	Goed		0
	38	-18	R13055	2	2021-04-16	Covid-clof 2021 - Ochtend	0	0	0	0	0	0	0	Matig	Slecht	Niet aangeboden	10	10
	38.5	-17.5	R13055	2	2021-04-16	Covid-clof 2021 - Middag	0	0	0	0	0	0	0	Goed	Goed	Goed		0
	39	-17	R13055	2	2021-04-17	Covid-clof 2021 - Ochtend	0	0	0	0	0	0	0	Matig	Matig	Niet aangeboden	5	5
	39.5	-16.5	R13055	2	2021-04-17	Covid-clof 2021 - Middag	0	0	0	0	0	0	0	Goed	Goed	Goed		0
	40	-16	R13055	2	2021-04-18	Covid-clof 2021 - Ochtend	0	0	0	0	0	0	0	Matig	Slecht	Niet aangeboden	10	10
	40.5	-15.5	R13055	2	2021-04-18	Covid-clof 2021 - Middag	0	0	0	0	0	0	0	Goed	Goed	Goed		0
	41	-15	R13055	2	2021-04-19	Covid-clof 2021 - Ochtend	0	0	0	0	0	0	0	Goed	Matig	Niet aangeboden	3	3
	41.5	-14.5	R13055	2	2021-04-19	Covid-clof 2021 - Middag	0	0	0	0	0	0	0	Goed	Goed	Goed		0
	42	-14	R13055	2	2021-04-20	Covid-clof 2021 - Ochtend	0	0	0	0	0	0	0	Niet aangeboden	Niet aangeboden	Niet aangeboden		0
	42.5	-13.5	R13055	2	2021-04-20	Covid-clof 2021 - Middag	0	0	0	0	0	0	0	Slecht	Matig	Matig	10	10
	43	-13	R13055	2	2021-04-21	Covid-clof 2021 - Ochtend	0	0	0	0	0	0	0	Matig	Slecht	Niet aangeboden	10	10
	43.5	-12.5	R13055	2	2021-04-21	Covid-clof 2021 - Middag	0	0	0	0	0	0	0	Goed	Goed	Goed		0
	44	-12	R13055	2	2021-04-22	Covid-clof 2021 - Ochtend	0	0	0	0	0	0	0	Matig	Slecht	Niet aangeboden	10	10
	44.5	-11.5	R13055	2	2021-04-22	Covid-clof 2021 - Middag	0	0	0	0	0	0	0	Goed	Goed	Goed		0
	45	-11	R13055	2	2021-04-23	Covid-clof 2021 - Ochtend	0	0	0	0	0	0	0	Goed	Slecht	Goed	5	5
	45.5	-10.5	R13055	2	2021-04-23	Covid-clof 2021 - Middag	0	0	0	0	0	0	0	Goed	Goed	Goed		0
	46	-10	R13055	2	2021-04-24	Covid-clof 2021 - Ochtend	0	0	0	0	0	0	0	Goed	Slecht	Niet aangeboden	5	5
	46.5	-9.5	R13055	2	2021-04-24	Covid-clof 2021 - Middag	0	0	0	0	0	0	0	Goed	Goed	Goed		0
	47	-9	R13055	2	2021-04-25	Covid-clof 2021 - Ochtend	0	0	0	0	0	0	0	Goed	Matig	Niet aangeboden	3	3
	47.5	-8.5	R13055	2	2021-04-25	Covid-clof 2021 - Middag	0	0	0	0	0	0	0	Goed	Goed	Goed		0
	48	-8	R13055	2	2021-04-26	Covid-clof 2021 - Ochtend	0	0	0	0	0	0	0	Matig	Matig	Niet aangeboden	5	5
	48.5	-7.5	R13055	2	2021-04-26	Covid-clof 2021 - Middag	0	0	0	0	0	0	0	Goed	Goed	Goed		0
	49	-7	R13055	2	2021-04-27	Covid-clof 2021 - Ochtend	0	0	0	0	0	0	0	Matig	Slecht	Niet aangeboden	10	10
	49.5	-6.5	R13055	2	2021-04-27	Covid-clof 2021 - Middag	0	0	0	0	0	0	0	Goed	Goed	Goed		0
	50	-6	R13055	2	2021-04-28	Covid-clof 2021 - Ochtend	0	0	0	0	0	0	0	Matig	Slecht	Niet aangeboden	10	10
	50.5	-5.5	R13055	2	2021-04-28	Covid-clof 2021 - Middag	0	0	0	0	0	0	0	Goed	Goed	Goed		0
	51	-5	R13055	2	2021-04-29	Covid-clof 2021 - Ochtend	0	0	0	0	0	0	0	Goed	Matig	Goed	3	3
	51.5	-4.5	R13055	2	2021-04-29	Covid-clof 2021 - Middag	0	0	0	0	0	0	0	Goed	Goed	Goed		0
	52	-4	R13055	2	2021-04-30	Covid-clof 2021 - Ochtend	0	0	0	0	0	0	0	Matig	Matig	Niet aangeboden	5	5
	52.5	-3.5	R13055	2	2021-04-30	Covid-clof 2021 - Middag	0	0	0	0	0	0	0	Goed	Goed	Goed		0
	53	-3	R13055	2	2021-05-01	Covid-clof 2021 - Ochtend	0	0	0	0	0	0	0	Goed	Slecht	Goed	3	3
	53.5	-2.5	R13055	2	2021-05-01	Covid-clof 2021 - Middag	0	0	0	0	0	0	0	Goed	Goed	Goed		0
	54	-2	R13055	2	2021-05-02	Covid-clof 2021 - Ochtend	0	0	0	0	0	0	0	Goed	Goed	Goed		0
	54.5	-1.5	R13055	2	2021-05-02	Covid-clof 2021 - Middag	0	0	0	0	0	0	0	Goed	Goed	Goed		0
	55	-1	R13055	2	2021-05-03	Covid-clof 2021 - Ochtend	0	0	0	0	0	0	0	Matig	Matig	Niet aangeboden	5	5
	55.5	-0.5	R13055	2	2021-05-03	Covid-clof 2021 - Middag	0	0	0	0	0	0	0	Goed	Goed	Goed		0
	56	0	R13055	2	2021-05-04	Covid-clof 2021 - Ochtend	0	0	0	0	2	0	2	Niet aangeboden	Niet aangeboden	Niet aangeboden		2
	56.5	0.5	R13055	2	2021-05-04	Covid-clof 2021 - Middag	0	0	0	0	0	0	0	Slecht	Goed	Goed	5	5
	57	1	R13055	2	2021-05-05	Covid-clof 2021 - Ochtend	0	0	0	0	0	0	0	Niet aangeboden	Niet aangeboden	Niet aangeboden		0
	57.5	1.5	R13055	2	2021-05-05	Covid-clof 2021 - Middag	0	0	0	0	0	0	0	Matig	Goed	Goed	3	3
	58	2	R13055	2	2021-05-06	Covid-clof 2021 - Ochtend	0	0	0	0	0	0	0	Niet aangeboden	Niet aangeboden	Niet aangeboden		0
	58.5	2.5	R13055	2	2021-05-06	Covid-clof 2021 - Middag	0	0	0	0	0	0	0	Slecht	Matig	Goed	10	10
	59	3	R13055	2	2021-05-07	Covid-clof 2021 - Ochtend	0	0	0	0	2	0	2	Niet aangeboden	Niet aangeboden	Niet aangeboden		2
	59.5	3.5	R13055	2	2021-05-07	Covid-clof 2021 - Middag	0	0	0	0	0	0	0	Matig	Goed	Goed	3	3
	60	4	R13055	2	2021-05-08	Covid-clof 2021 - Ochtend	0	0	0	0	2	0	2	Niet aangeboden	Niet aangeboden	Goed		2
	60.5	4.5	R13055	2	2021-05-08	Covid-clof 2021 - Middag	0	0	0	0	2	0	2	Goed	Goed	Goed		2
	61	5	R13055	2	2021-05-09	Covid-clof 2021 - Ochtend	0	0	0	0	0	0	0	Niet aangeboden	Niet aangeboden	Niet aangeboden		0
	61.5	5.5	R13055	2	2021-05-09	Covid-clof 2021 - Middag	0	0	0	0	0	0	0	Goed	Goed	Goed		0
	62	6	R13055	2	2021-05-10	Covid-clof 2021 - Ochtend	0	0	0	5	0	0	5	Niet aangeboden	Niet aangeboden	Niet aangeboden		5
	62.5	6.5	R13055	2	2021-05-10	Covid-clof 2021 - Middag	0	0	0	0	2	0	2	Goed	Goed	Goed		2
	63	7	R13055	2	2021-05-11	Covid-clof 2021 - Ochtend	0	0	0	5	2	0	7	Niet aangeboden	Niet aangeboden	Niet aangeboden		7
	63.5	7.5	R13055	2	2021-05-11	Covid-clof 2021 - Middag	0	5	0	5	0	0	10	Matig	Matig	Goed	5	15
	64	8	R13055	2	2021-05-12	Covid-clof 2021 - Ochtend	0	0	0	5	0	0	5	Matig	Matig	Niet aangeboden	5	10
	64.5	8.5	R13055	2	2021-05-12	Covid-clof 2021 - Middag	0	5	0	15	0	0	20	Goed	Matig	Goed	3	23
	65	9	R13055	2	2021-05-13	Covid-clof 2021 - Ochtend	0	0	0	5	0	0	5	Goed	Goed	Niet aangeboden		5
	65.5	9.5	R13055	2	2021-05-13	Covid-clof 2021 - Middag	0	0	0	5	0	0	5	Goed	Goed	Goed		5
	66	10	R13055	2	2021-05-14	Covid-clof 2021 - Ochtend	0	0	0	5	0	0	5	Niet aangeboden	Niet aangeboden	Niet aangeboden		5
	66.5	10.5	R13055	2	2021-05-14	Covid-clof 2021 - Middag	0	0	0	5	0	0	5	Goed	Goed	Goed		5
	67	11	R13055	2	2021-05-15	Covid-clof 2021 - Ochtend	0	0	0	5	0	0	5	Goed	Matig	Niet aangeboden	3	8
	67.5	11.5	R13055	2	2021-05-15	Covid-clof 2021 - Middag	0	0	0	5	0	0	5	Goed	Goed	Goed		5
	68	12	R13055	2	2021-05-16	Covid-clof 2021 - Ochtend	0	0	0	5	0	0	5	Niet aangeboden	Niet aangeboden	Niet aangeboden		5
	68.5	12.5	R13055	2	2021-05-16	Covid-clof 2021 - Middag	0	0	0	5	0	0	5	Goed	Goed	Goed		5
	69	13	R13055	2	2021-05-17	Covid-clof 2021 - Ochtend	0	0	0	5	0	0	5	Goed	Goed	Niet aangeboden		5
	69.5	13.5	R13055	2	2021-05-17	Covid-clof 2021 - Middag	0	0	0	5	0	0	5	Goed	Goed	Goed		5
	70	14	R13055	2	2021-05-18	Covid-clof 2021 - Ochtend	0	0	0	5	0	0	5	Goed	Matig	Goed	3	8
	70.5	14.5	R13055	2	2021-05-18	Covid-clof 2021 - Middag	0	0	0	5	2	0	7	Goed	Goed	Goed		7
	35	-21	R13113	3	2021-04-13	Covid-clof 2021 - Ochtend	0	0	0	0	0	0	0	Goed	Goed	Niet aangeboden		0
	36.5	-20.5	R13113	3	2021-04-13	Covid-clof 2021 - Middag	0	0	0	0	0	0	0	Goed	Goed	Goed		0
	36	-20	R13113	3	2021-04-14	Covid-clof 2021 - Ochtend	0	0	0	0	0	0	0	Goed	Goed	Niet aangeboden		0
	36.5	-19.5	R13113	3	2021-04-14	Covid-clof 2021 - Middag	0	0	0	0	0	0	0	Goed	Goed	Goed		0
	37	-19	R13113	3	2021-04-15	Covid-clof 2021 - Ochtend	0	0	0	0	0	0	0	Goed	Goed	Niet aangeboden		0
	37.5	-18.5	R13113	3	2021-04-15	Covid-clof 2021 - Middag	0	0	0	0	0	0	0	Goed	Goed	Goed		0
	38	-18	R13113	3	2021-04-16	Covid-clof 2021 - Ochtend	0	0	0	0	2	0	2	Goed	Goed	Niet aangeboden		2
	38.5	-17.5	R13113	3	2021-04-16	Covid-clof 2021 - Middag	0	0	0	0	0	0	0	Goed	Goed	Goed		0
	39	-17	R13113	3	2021-04-17	Covid-clof 2021 - Ochtend	0	0	0	0	0	0	0	Matig	Goed	Niet aangeboden	3	3
	39.5	-16.5	R13113	3	2021-04-17	Covid-clof 2021 - Middag	0	0	0	0	0	0	0	Goed	Goed	Goed		0
	40	-16	R13113	3	2021-04-18	Covid-clof 2021 - Ochtend	0	0	0	0	0	0	0	Goed	Goed	Niet aangeboden		0
	40.5	-15.5	R13113	3	2021-04-18	Covid-clof 2021 - Middag	0	0	0	0	0	0	0	Goed	Goed	Goed		0
	41	-15	R13113	3	2021-04-19	Covid-clof 2021 - Ochtend	0	0	0	0	0	0	0	Goed	Goed	Niet aangeboden		0
	41.5	-14.5	R13113	3	2021-04-19	Covid-clof 2021 - Middag	0	0	0	0	0	0	0	Goed	Goed	Goed		0
	42	-14	R13113	3	2021-04-20	Covid-clof 2021 - Ochtend	0	0	0	0	0	0	0	Niet aangeboden	Niet aangeboden	Niet aangeboden		0
	42.5	-13.5	R13113	3	2021-04-20	Covid-clof 2021 - Middag	0	0	0	0	0	0	0	Goed	Goed	Goed		0
	43	-13	R13113	3	2021-04-21	Covid-clof 2021 - Ochtend	0	0	0	0	0	0	0	Matig	Slecht	Niet aangeboden	10	10
	43.5	-12.5	R13113	3	2021-04-21	Covid-clof 2021 - Middag	0	0	0	0	0	0	0	Goed	Goed	Goed		0
	44	-12	R13113	3	2021-04-22	Covid-clof 2021 - Ochtend	0	0	0	0	0	0	0	Matig	Slecht	Niet aangeboden	10	10
	44.5	-11.5	R13113	3	2021-04-22	Covid-clof 2021 - Middag	0	0	0	0	0	0	0	Goed	Goed	Goed		0
	45	-11	R13113	3	2021-04-23	Covid-clof 2021 - Ochtend	0	0	0	0	0	0	0	Goed	Slecht	Goed	5	5
	45.5	-10.5	R13113	3	2021-04-23	Covid-clof 2021 - Middag	0	0	0	0	0	0	0	Goed	Goed	Goed		0
	46	-10	R13113	3	2021-04-24	Covid-clof 2021 - Ochtend	0	0	0	0	0	0	0	Goed	Matig	Niet aangeboden	3	3
	46.5	-9.5	R13113	3	2021-04-24	Covid-clof 2021 - Middag	0	0	0	0	0	0	0	Goed	Goed	Goed		0
	47	-9	R13113	3	2021-04-25	Covid-clof 2021 - Ochtend	0	0	0	0	0	0	0	Goed	Matig	Niet aangeboden	3	3
	47.5	-8.5	R13113	3	2021-04-25	Covid-clof 2021 - Middag	0	0	0	0	0	0	0	Goed	Goed	Goed		0
	48	-8	R13113	3	2021-04-26	Covid-clof 2021 - Ochtend	0	0	0	0	0	0	0	Goed	Slecht	Niet aangeboden	5	5
	48.5	-7.5	R13113	3	2021-04-26	Covid-clof 2021 - Middag	0	0	0	0	0	0	0	Goed	Goed	Goed		0
	49	-7	R13113	3	2021-04-27	Covid-clof 2021 - Ochtend	0	0	0	0	0	0	0	Matig	Matig	Niet aangeboden	3	3
	49.5	-6.5	R13113	3	2021-04-27	Covid-clof 2021 - Middag	0	0	0	0	0	0	0	Goed	Goed	Goed		0
	50	-6	R13113	3	2021-04-28	Covid-clof 2021 - Ochtend	0	0	0	0	2	0	2	Matig	Goed	Niet aangeboden	3	5
	50.5	-5.5	R13113	3	2021-04-28	Covid-clof 2021 - Middag	0	0	0	0	0	0	0	Goed	Goed	Goed		0
	51	-5	R13113	3	2021-04-29	Covid-clof 2021 - Ochtend	0	0	0	0	0	0	0	Goed	Goed	Goed		0
	51.5	-4.5	R13113	3	2021-04-29	Covid-clof 2021 - Middag	0	0	0	0	0	0	0	Goed	Goed	Goed		0
	52	-4	R13113	3	2021-04-30	Covid-clof 2021 - Ochtend	0	0	0	0	2	0	2	Matig	Goed	Niet aangeboden	3	5
	52.5	-3.5	R13113	3	2021-04-30	Covid-clof 2021 - Middag	0	0	0	0	0	0	0	Goed	Goed	Goed		0
	53	-3	R13113	3	2021-05-01	Covid-clof 2021 - Ochtend	0	0	0	0	0	0	0	Goed	Slecht	Goed	5	5
	53.5	-2.5	R13113	3	2021-05-01	Covid-clof 2021 - Middag	0	0	0	0	0	0	0	Goed	Goed	Goed		0
	54	-2	R13113	3	2021-05-02	Covid-clof 2021 - Ochtend	0	0	0	0	0	0	0	Goed	Matig	Goed	3	3
	54.5	-1.5	R13113	3	2021-05-02	Covid-clof 2021 - Middag	0	0	0	0	0	0	0	Goed	Goed	Goed		0
	55	-1	R13113	3	2021-05-03	Covid-clof 2021 - Ochtend	0	0	0	0	0	0	0	Matig	Matig	Niet aangeboden	5	5
	55.5	-0.5	R13113	3	2021-05-03	Covid-clof 2021 - Middag	0	0	0	0	0	0	0	Goed	Goed	Goed		0
	56	0	R13113	3	2021-05-04	Covid-clof 2021 - Ochtend	0	0	0	0	0	0	0	Niet aangeboden	Niet aangeboden	Niet aangeboden		0
	56.5	0.5	R13113	3	2021-05-04	Covid-clof 2021 - Middag	0	0	0	0	0	0	0	Goed	Goed	Goed		0
	57	1	R13113	3	2021-05-05	Covid-clof 2021 - Ochtend	0	0	0	0	0	0	0	Niet aangeboden	Niet aangeboden	Niet aangeboden		0
	57.5	1.5	R13113	3	2021-05-05	Covid-clof 2021 - Middag	0	0	0	0	0	0	0	Goed	Goed	Goed		0
	58	2	R13113	3	2021-05-06	Covid-clof 2021 - Ochtend	0	0	0	0	0	0	0	Niet aangeboden	Niet aangeboden	Niet aangeboden		0
	58.5	2.5	R13113	3	2021-05-06	Covid-clof 2021 - Middag	0	0	0	0	0	0	0	Goed	Slecht	Slecht	5	5
	59	3	R13113	3	2021-05-07	Covid-clof 2021 - Ochtend	0	0	0	0	0	0	0	Niet aangeboden	Niet aangeboden	Niet aangeboden		0
	59.5	3.5	R13113	3	2021-05-07	Covid-clof 2021 - Middag	0	0	0	0	0	0	0	Goed	Goed	Goed		0
	60	4	R13113	3	2021-05-08	Covid-clof 2021 - Ochtend	0	0	0	0	0	0	0	Niet aangeboden	Niet aangeboden	Goed		0
	60.5	4.5	R13113	3	2021-05-08	Covid-clof 2021 - Middag	0	0	0	0	0	0	0	Goed	Goed	Goed		0
	61	5	R13113	3	2021-05-09	Covid-clof 2021 - Ochtend	0	0	0	0	0	0	0	Niet aangeboden	Niet aangeboden	Niet aangeboden		0
	61.5	5.5	R13113	3	2021-05-09	Covid-clof 2021 - Middag	0	0	0	0	0	0	0	Goed	Goed	Goed		0
	62	6	R13113	3	2021-05-10	Covid-clof 2021 - Ochtend	0	0	0	5	0	0	5	Niet aangeboden	Niet aangeboden	Niet aangeboden		5
	62.5	6.5	R13113	3	2021-05-10	Covid-clof 2021 - Middag	0	0	0	0	2	0	2	Goed	Goed	Matig		2
	63	7	R13113	3	2021-05-11	Covid-clof 2021 - Ochtend	0	0	0	0	0	0	0	Niet aangeboden	Niet aangeboden	Niet aangeboden		0
	63.5	7.5	R13113	3	2021-05-11	Covid-clof 2021 - Middag	0	0	0	0	0	0	0	Goed	Goed	Goed		0
	64	8	R13113	3	2021-05-12	Covid-clof 2021 - Ochtend	0	0	0	0	0	0	0	Matig	Goed	Niet aangeboden	3	3
	64.5	8.5	R13113	3	2021-05-12	Covid-clof 2021 - Middag	0	0	0	0	2	0	2	Goed	Goed	Goed		2
	65	9	R13113	3	2021-05-13	Covid-clof 2021 - Ochtend	0	0	0	0	0	0	0	Goed	Goed	Niet aangeboden		0
	65.5	9.5	R13113	3	2021-05-13	Covid-clof 2021 - Middag	0	0	0	0	0	0	0	Goed	Goed	Goed		0
	66	10	R13113	3	2021-05-14	Covid-clof 2021 - Ochtend	0	0	0	0	0	0	0	Niet aangeboden	Niet aangeboden	Niet aangeboden		0
	66.5	10.5	R13113	3	2021-05-14	Covid-clof 2021 - Middag	0	0	0	0	0	0	0	Goed	Goed	Goed		0
	67	11	R13113	3	2021-05-15	Covid-clof 2021 - Ochtend	0	0	0	0	0	0	0	Goed	Goed	Niet aangeboden		0
	67.5	11.5	R13113	3	2021-05-15	Covid-clof 2021 - Middag	0	0	0	0	0	0	0	Goed	Goed	Goed		0
	68	12	R13113	3	2021-05-16	Covid-clof 2021 - Ochtend	0	0	0	0	0	0	0	Niet aangeboden	Niet aangeboden	Niet aangeboden		0
	68.5	12.5	R13113	3	2021-05-16	Covid-clof 2021 - Middag	0	0	0	0	0	0	0	Goed	Goed	Goed		0
	69	13	R13113	3	2021-05-17	Covid-clof 2021 - Ochtend	0	0	0	0	0	0	0	Goed	Goed	Niet aangeboden		0
	69.5	13.5	R13113	3	2021-05-17	Covid-clof 2021 - Middag	0	0	0	0	0	0	0	Goed	Goed	Goed		0
	70	14	R13113	3	2021-05-18	Covid-clof 2021 - Ochtend	0	0	0	0	0	0	0	Niet aangeboden	Niet aangeboden	Niet aangeboden		0
	70.5	14.5	R13113	3	2021-05-18	Covid-clof 2021 - Middag	0	0	0	0	0	0	0	Goed	Goed	Goed		0
	35	-21	R14119	4	2021-04-13	Covid-clof 2021 - Ochtend	0	0	0	0	0	0	0	Goed	Goed	Niet aangeboden		0
	36.5	-20.5	R14119	4	2021-04-13	Covid-clof 2021 - Middag	0	0	0	0	0	0	0	Goed	Goed	Goed		0
	36	-20	R14119	4	2021-04-14	Covid-clof 2021 - Ochtend	0	0	0	0	0	0	0	Goed	Goed	Niet aangeboden		0
	36.5	-19.5	R14119	4	2021-04-14	Covid-clof 2021 - Middag	0	0	0	0	0	0	0	Goed	Goed	Goed		0
	37	-19	R14119	4	2021-04-15	Covid-clof 2021 - Ochtend	0	0	0	0	0	0	0	Goed	Matig	Niet aangeboden	3	3
	37.5	-18.5	R14119	4	2021-04-15	Covid-clof 2021 - Middag	0	0	0	0	0	0	0	Goed	Goed	Goed		0
	38	-18	R14119	4	2021-04-16	Covid-clof 2021 - Ochtend	0	0	0	0	0	0	0	Goed	Goed	Niet aangeboden		0
	38.5	-17.5	R14119	4	2021-04-16	Covid-clof 2021 - Middag	0	0	0	0	0	0	0	Goed	Goed	Goed		0
	39	-17	R14119	4	2021-04-17	Covid-clof 2021 - Ochtend	0	0	0	0	0	0	0	Matig	Goed	Niet aangeboden	3	3
	39.5	-16.5	R14119	4	2021-04-17	Covid-clof 2021 - Middag	0	0	0	0	0	0	0	Goed	Goed	Goed		0
	40	-16	R14119	4	2021-04-18	Covid-clof 2021 - Ochtend	0	0	0	0	0	0	0	Goed	Goed	Niet aangeboden		0
	40.5	-15.5	R14119	4	2021-04-18	Covid-clof 2021 - Middag	0	0	0	0	0	0	0	Goed	Goed	Goed		0
	41	-15	R14119	4	2021-04-19	Covid-clof 2021 - Ochtend	0	0	0	0	0	0	0	Goed	Goed	Niet aangeboden		0
	41.5	-14.5	R14119	4	2021-04-19	Covid-clof 2021 - Middag	0	0	0	0	0	0	0	Goed	Goed	Goed		0
	42	-14	R14119	4	2021-04-20	Covid-clof 2021 - Ochtend	0	0	0	0	2	0	2	Niet aangeboden	Niet aangeboden	Niet aangeboden		2
	42.5	-13.5	R14119	4	2021-04-20	Covid-clof 2021 - Middag	0	0	0	0	0	0	0	Goed	Goed	Goed		0
	43	-13	R14119	4	2021-04-21	Covid-clof 2021 - Ochtend	0	0	0	0	2	0	2	Matig	Slecht	Niet aangeboden	10	12
	43.5	-12.5	R14119	4	2021-04-21	Covid-clof 2021 - Middag	0	0	0	0	0	0	0	Goed	Goed	Goed		0
	44	-12	R14119	4	2021-04-22	Covid-clof 2021 - Ochtend	0	0	0	0	0	0	0	Matig	Slecht	Niet aangeboden	10	10
	44.5	-11.5	R14119	4	2021-04-22	Covid-clof 2021 - Middag	0	0	0	0	0	0	0	Goed	Goed	Goed		0
	45	-11	R14119	4	2021-04-23	Covid-clof 2021 - Ochtend	0	0	0	0	0	0	0	Goed	Slecht	Goed	5	5
	45.5	-10.5	R14119	4	2021-04-23	Covid-clof 2021 - Middag	0	0	0	0	0	0	0	Goed	Goed	Goed		0
	46	-10	R14119	4	2021-04-24	Covid-clof 2021 - Ochtend	0	0	0	0	0	0	0	Goed	Matig	Niet aangeboden	3	3
	46.5	-9.5	R14119	4	2021-04-24	Covid-clof 2021 - Middag	0	0	0	0	0	0	0	Goed	Goed	Goed		0
	47	-9	R14119	4	2021-04-25	Covid-clof 2021 - Ochtend	0	0	0	0	0	0	0	Goed	Goed	Niet aangeboden		0
	47.5	-8.5	R14119	4	2021-04-25	Covid-clof 2021 - Middag	0	0	0	0	0	0	0	Goed	Goed	Goed		0
	48	-8	R14119	4	2021-04-26	Covid-clof 2021 - Ochtend	0	0	0	0	0	0	0	Goed	Goed	Niet aangeboden		0
	48.5	-7.5	R14119	4	2021-04-26	Covid-clof 2021 - Middag	0	0	0	0	0	0	0	Goed	Goed	Goed		0
	49	-7	R14119	4	2021-04-27	Covid-clof 2021 - Ochtend	0	0	0	0	0	0	0	Matig	Matig	Niet aangeboden	5	5
	49.5	-6.5	R14119	4	2021-04-27	Covid-clof 2021 - Middag	0	0	0	0	0	0	0	Goed	Goed	Goed		0
	50	-6	R14119	4	2021-04-28	Covid-clof 2021 - Ochtend	0	0	0	0	0	0	0	Matig	Goed	Niet aangeboden	3	3
	50.5	-5.5	R14119	4	2021-04-28	Covid-clof 2021 - Middag	0	0	0	0	0	0	0	Goed	Goed	Goed		0
	51	-5	R14119	4	2021-04-29	Covid-clof 2021 - Ochtend	0	0	0	0	0	0	0	Goed	Goed	Goed		0
	51.5	-4.5	R14119	4	2021-04-29	Covid-clof 2021 - Middag	0	0	0	0	0	0	0	Goed	Goed	Goed		0
	52	-4	R14119	4	2021-04-30	Covid-clof 2021 - Ochtend	0	0	0	0	0	0	0	Matig	Goed	Niet aangeboden	3	3
	52.5	-3.5	R14119	4	2021-04-30	Covid-clof 2021 - Middag	0	0	0	0	0	0	0	Goed	Goed	Goed		0
	53	-3	R14119	4	2021-05-01	Covid-clof 2021 - Ochtend	0	0	0	0	0	0	0	Goed	Matig	Goed	3	3
	53.5	-2.5	R14119	4	2021-05-01	Covid-clof 2021 - Middag	0	0	0	0	0	0	0	Goed	Goed	Goed		0
	54	-2	R14119	4	2021-05-02	Covid-clof 2021 - Ochtend	0	0	0	0	0	0	0	Goed	Goed	Goed		0
	54.5	-1.5	R14119	4	2021-05-02	Covid-clof 2021 - Middag	0	0	0	0	0	0	0	Goed	Goed	Goed		0
	55	-1	R14119	4	2021-05-03	Covid-clof 2021 - Ochtend	0	0	0	0	0	0	0	Matig	Goed	Niet aangeboden	3	3
	55.5	-0.5	R14119	4	2021-05-03	Covid-clof 2021 - Middag	0	0	0	0	0	0	0	Goed	Goed	Goed		0
	56	0	R14119	4	2021-05-04	Covid-clof 2021 - Ochtend	0	0	0	0	0	0	0	Niet aangeboden	Niet aangeboden	Niet aangeboden		0
	56.5	0.5	R14119	4	2021-05-04	Covid-clof 2021 - Middag	0	0	0	0	0	0	0	Goed	Goed	Goed		0
	57	1	R14119	4	2021-05-05	Covid-clof 2021 - Ochtend	0	0	0	0	0	0	0	Niet aangeboden	Niet aangeboden	Niet aangeboden		0
	57.5	1.5	R14119	4	2021-05-05	Covid-clof 2021 - Middag	0	0	0	0	0	0	0	Matig	Goed	Goed	3	3
	58	2	R14119	4	2021-05-06	Covid-clof 2021 - Ochtend	0	0	0	0	0	0	0	Niet aangeboden	Niet aangeboden	Niet aangeboden		0
	58.5	2.5	R14119	4	2021-05-06	Covid-clof 2021 - Middag	0	0	0	0	0	0	0	Goed	Matig	Goed	3	3
	59	3	R14119	4	2021-05-07	Covid-clof 2021 - Ochtend	0	0	0	0	0	0	0	Niet aangeboden	Niet aangeboden	Niet aangeboden		0
	59.5	3.5	R14119	4	2021-05-07	Covid-clof 2021 - Middag	0	0	0	5	0	0	5	Goed	Goed	Goed		5
	60	4	R14119	4	2021-05-08	Covid-clof 2021 - Ochtend	0	0	0	0	0	0	0	Niet aangeboden	Niet aangeboden	Goed		0
	60.5	4.5	R14119	4	2021-05-08	Covid-clof 2021 - Middag	0	0	0	0	0	0	0	Goed	Goed	Goed		0
	61	5	R14119	4	2021-05-09	Covid-clof 2021 - Ochtend	0	0	0	5	0	0	5	Niet aangeboden	Niet aangeboden	Niet aangeboden		5
	61.5	5.5	R14119	4	2021-05-09	Covid-clof 2021 - Middag	0	0	0	0	0	0	0	Goed	Goed	Goed		0
	62	6	R14119	4	2021-05-10	Covid-clof 2021 - Ochtend	0	0	0	5	0	0	5	Niet aangeboden	Niet aangeboden	Niet aangeboden		5
	62.5	6.5	R14119	4	2021-05-10	Covid-clof 2021 - Middag	0	0	0	0	2	0	2	Goed	Goed	Goed		2
	63	7	R14119	4	2021-05-11	Covid-clof 2021 - Ochtend	0	0	0	5	0	0	5	Niet aangeboden	Niet aangeboden	Niet aangeboden		5
	63.5	7.5	R14119	4	2021-05-11	Covid-clof 2021 - Middag	0	0	0	5	0	0	5	Goed	Goed	Goed		5
	64	8	R14119	4	2021-05-12	Covid-clof 2021 - Ochtend	0	0	0	5	0	0	5	Matig	Goed	Niet aangeboden	3	8
	64.5	8.5	R14119	4	2021-05-12	Covid-clof 2021 - Middag	0	0	0	5	0	0	5	Goed	Goed	Goed		5
	65	9	R14119	4	2021-05-13	Covid-clof 2021 - Ochtend	0	0	0	5	0	0	5	Goed	Goed	Niet aangeboden		5
	65.5	9.5	R14119	4	2021-05-13	Covid-clof 2021 - Middag	0	0	0	5	0	0	5	Goed	Goed	Goed		5
	66	10	R14119	4	2021-05-14	Covid-clof 2021 - Ochtend	0	0	0	5	0	0	5	Niet aangeboden	Niet aangeboden	Niet aangeboden		5
	66.5	10.5	R14119	4	2021-05-14	Covid-clof 2021 - Middag	0	0	0	5	0	0	5	Goed	Goed	Goed		5
	67	11	R14119	4	2021-05-15	Covid-clof 2021 - Ochtend	0	0	0	15	0	0	15	Goed	Goed	Niet aangeboden		15
	67.5	11.5	R14119	4	2021-05-15	Covid-clof 2021 - Middag	0	0	0	15	0	0	15	Goed	Goed	Goed		15
	68	12	R14119	4	2021-05-16	Covid-clof 2021 - Ochtend	0	0	0	15	0	0	15	Niet aangeboden	Niet aangeboden	Niet aangeboden		15
	68.5	12.5	R14119	4	2021-05-16	Covid-clof 2021 - Middag	0	0	0	15	0	0	15	Goed	Goed	Goed		15
	69	13	R14119	4	2021-05-17	Covid-clof 2021 - Ochtend	0	0	0	15	0	0	15	Goed	Goed	Niet aangeboden		15
	69.5	13.5	R14119	4	2021-05-17	Covid-clof 2021 - Middag	0	0	0	15	0	0	15	Goed	Goed	Goed		15
	70	14	R14119	4	2021-05-18	Covid-clof 2021 - Ochtend	0	0	0	5	0	0	5	Niet aangeboden	Niet aangeboden	Niet aangeboden		5
	70.5	14.5	R14119	4	2021-05-18	Covid-clof 2021 - Middag	0	0	0	5	0	0	5	Goed	Goed	Goed		5
	35	-21	R15021	5	2021-04-13	Covid-clof 2021 - Ochtend	0	0	0	0	0	0	0	Goed	Goed	Goed		0
	36.5	-20.5	R15021	5	2021-04-13	Covid-clof 2021 - Middag	0	0	0	0	0	0	0	Goed	Goed	Goed		0
	36	-20	R15021	5	2021-04-14	Covid-clof 2021 - Ochtend	0	0	0	0	0	0	0	Goed	Goed	Niet aangeboden		0
	36.5	-19.5	R15021	5	2021-04-14	Covid-clof 2021 - Middag	0	0	0	0	0	0	0	Goed	Goed	Goed		0
	37	-19	R15021	5	2021-04-15	Covid-clof 2021 - Ochtend	0	0	0	0	0	0	0	Goed	Goed	Niet aangeboden		0
	37.5	-18.5	R15021	5	2021-04-15	Covid-clof 2021 - Middag	0	0	0	0	0	0	0	Goed	Goed	Goed		0
	38	-18	R15021	5	2021-04-16	Covid-clof 2021 - Ochtend	0	0	0	0	2	0	2	Goed	Goed	Niet aangeboden		2
	38.5	-17.5	R15021	5	2021-04-16	Covid-clof 2021 - Middag	0	0	0	0	0	0	0	Goed	Goed	Goed		0
	39	-17	R15021	5	2021-04-17	Covid-clof 2021 - Ochtend	0	0	0	0	0	0	0	Matig	Goed	Niet aangeboden	3	3
	39.5	-16.5	R15021	5	2021-04-17	Covid-clof 2021 - Middag	0	0	0	0	0	0	0	Goed	Goed	Goed		0
	40	-16	R15021	5	2021-04-18	Covid-clof 2021 - Ochtend	0	0	0	0	0	0	0	Goed	Goed	Niet aangeboden		0
	40.5	-15.5	R15021	5	2021-04-18	Covid-clof 2021 - Middag	0	0	0	0	0	0	0	Goed	Goed	Goed		0
	41	-15	R15021	5	2021-04-19	Covid-clof 2021 - Ochtend	0	0	0	0	0	0	0	Goed	Goed	Niet aangeboden		0
	41.5	-14.5	R15021	5	2021-04-19	Covid-clof 2021 - Middag	0	0	0	0	0	0	0	Goed	Goed	Goed		0
	42	-14	R15021	5	2021-04-20	Covid-clof 2021 - Ochtend	0	0	0	0	0	0	0	Niet aangeboden	Niet aangeboden	Niet aangeboden		0
	42.5	-13.5	R15021	5	2021-04-20	Covid-clof 2021 - Middag	0	0	0	0	0	0	0	Goed	Goed	Goed		0
	43	-13	R15021	5	2021-04-21	Covid-clof 2021 - Ochtend	0	0	0	0	0	0	0	Matig	Slecht	Niet aangeboden	3	3
	43.5	-12.5	R15021	5	2021-04-21	Covid-clof 2021 - Middag	0	0	0	0	0	0	0	Goed	Goed	Goed		0
	44	-12	R15021	5	2021-04-22	Covid-clof 2021 - Ochtend	0	0	0	0	0	0	0	Matig	Slecht	Niet aangeboden	3	3
	44.5	-11.5	R15021	5	2021-04-22	Covid-clof 2021 - Middag	0	0	0	0	0	0	0	Goed	Goed	Goed		0
	45	-11	R15021	5	2021-04-23	Covid-clof 2021 - Ochtend	0	0	0	0	0	0	0	Goed	Slecht	Goed		0
	45.5	-10.5	R15021	5	2021-04-23	Covid-clof 2021 - Middag	0	0	0	0	0	0	0	Goed	Goed	Goed		0
	46	-10	R15021	5	2021-04-24	Covid-clof 2021 - Ochtend	0	0	0	0	0	0	0	Goed	Matig	Niet aangeboden	3	3
	46.5	-9.5	R15021	5	2021-04-24	Covid-clof 2021 - Middag	0	0	0	0	0	0	0	Goed	Goed	Goed		0
	47	-9	R15021	5	2021-04-25	Covid-clof 2021 - Ochtend	0	0	0	0	0	0	0	Goed	Matig	Niet aangeboden	3	3
	47.5	-8.5	R15021	5	2021-04-25	Covid-clof 2021 - Middag	0	0	0	0	0	0	0	Goed	Goed	Goed		0
	48	-8	R15021	5	2021-04-26	Covid-clof 2021 - Ochtend	0	0	0	0	0	0	0	Goed	Slecht	Niet aangeboden	5	5
	48.5	-7.5	R15021	5	2021-04-26	Covid-clof 2021 - Middag	0	0	0	0	0	0	0	Goed	Goed	Goed		0
	49	-7	R15021	5	2021-04-27	Covid-clof 2021 - Ochtend	0	0	0	0	0	0	0	Matig	Matig	Niet aangeboden	3	3
	49.5	-6.5	R15021	5	2021-04-27	Covid-clof 2021 - Middag	0	0	0	0	0	0	0	Goed	Goed	Goed		0
	50	-6	R15021	5	2021-04-28	Covid-clof 2021 - Ochtend	0	0	0	0	2	0	2	Matig	Goed	Niet aangeboden	3	5
	50.5	-5.5	R15021	5	2021-04-28	Covid-clof 2021 - Middag	0	0	0	0	0	0	0	Goed	Goed	Goed		0
	51	-5	R15021	5	2021-04-29	Covid-clof 2021 - Ochtend	0	0	0	0	0	0	0	Goed	Goed	Goed	3	3
	51.5	-4.5	R15021	5	2021-04-29	Covid-clof 2021 - Middag	0	0	0	0	0	0	0	Goed	Goed	Goed		0
	52	-4	R15021	5	2021-04-30	Covid-clof 2021 - Ochtend	0	0	0	0	2	0	2	Matig	Goed	Niet aangeboden	5	7
	52.5	-3.5	R15021	5	2021-04-30	Covid-clof 2021 - Middag	0	0	0	0	0	0	0	Goed	Goed	Goed		0
	53	-3	R15021	5	2021-05-01	Covid-clof 2021 - Ochtend	0	0	0	0	0	0	0	Goed	Slecht	Goed	3	3
	53.5	-2.5	R15021	5	2021-05-01	Covid-clof 2021 - Middag	0	0	0	0	0	0	0	Goed	Goed	Goed		0
	54	-2	R15021	5	2021-05-02	Covid-clof 2021 - Ochtend	0	0	0	0	0	0	0	Goed	Matig	Goed	5	5
	54.5	-1.5	R15021	5	2021-05-02	Covid-clof 2021 - Middag	0	0	0	0	0	0	0	Goed	Goed	Goed		0
	55	-1	R15021	5	2021-05-03	Covid-clof 2021 - Ochtend	0	0	0	0	0	0	0	Matig	Matig	Niet aangeboden		0
	55.5	-0.5	R15021	5	2021-05-03	Covid-clof 2021 - Middag	0	0	0	0	0	0	0	Goed	Goed	Goed		0
	56	0	R15021	5	2021-05-04	Covid-clof 2021 - Ochtend	0	0	0	0	0	0	0	Niet aangeboden	Niet aangeboden	Niet aangeboden		0
	56.5	0.5	R15021	5	2021-05-04	Covid-clof 2021 - Middag	0	0	0	0	0	0	0	Goed	Goed	Goed		0
	57	1	R15021	5	2021-05-05	Covid-clof 2021 - Ochtend	0	0	0	0	0	0	0	Niet aangeboden	Niet aangeboden	Niet aangeboden		0
	57.5	1.5	R15021	5	2021-05-05	Covid-clof 2021 - Middag	0	0	0	0	0	0	0	Goed	Goed	Goed		0
	58	2	R15021	5	2021-05-06	Covid-clof 2021 - Ochtend	0	0	0	0	0	0	0	Niet aangeboden	Niet aangeboden	Niet aangeboden		0
	58.5	2.5	R15021	5	2021-05-06	Covid-clof 2021 - Middag	0	0	0	0	0	0	0	Goed	Slecht	Slecht	5	5
	59	3	R15021	5	2021-05-07	Covid-clof 2021 - Ochtend	0	0	0	0	0	0	0	Niet aangeboden	Niet aangeboden	Niet aangeboden		0
	59.5	3.5	R15021	5	2021-05-07	Covid-clof 2021 - Middag	0	0	0	0	0	0	0	Goed	Goed	Goed		0
	60	4	R15021	5	2021-05-08	Covid-clof 2021 - Ochtend	0	0	0	0	0	0	0	Niet aangeboden	Niet aangeboden	Goed		0
	60.5	4.5	R15021	5	2021-05-08	Covid-clof 2021 - Middag	0	0	0	0	0	0	0	Goed	Goed	Goed		0
	61	5	R15021	5	2021-05-09	Covid-clof 2021 - Ochtend	0	0	0	0	0	0	0	Niet aangeboden	Niet aangeboden	Niet aangeboden		0
	61.5	5.5	R15021	5	2021-05-09	Covid-clof 2021 - Middag	0	0	0	0	0	0	0	Goed	Goed	Goed		0
	62	6	R15021	5	2021-05-10	Covid-clof 2021 - Ochtend	0	0	0	0	0	0	0	Niet aangeboden	Niet aangeboden	Niet aangeboden		0
	62.5	6.5	R15021	5	2021-05-10	Covid-clof 2021 - Middag	0	0	0	0	2	0	2	Goed	Goed	Matig		2
	63	7	R15021	5	2021-05-11	Covid-clof 2021 - Ochtend	0	0	0	0	0	0	0	Niet aangeboden	Niet aangeboden	Niet aangeboden		0
	63.5	7.5	R15021	5	2021-05-11	Covid-clof 2021 - Middag	0	0	0	0	0	0	0	Goed	Goed	Goed		0
	64	8	R15021	5	2021-05-12	Covid-clof 2021 - Ochtend	0	0	0	5	0	0	5	Matig	Goed	Niet aangeboden	3	8
	64.5	8.5	R15021	5	2021-05-12	Covid-clof 2021 - Middag	0	0	0	0	2	0	2	Goed	Goed	Goed		2
	65	9	R15021	5	2021-05-13	Covid-clof 2021 - Ochtend	0	0	0	0	0	0	0	Goed	Goed	Niet aangeboden		0
	65.5	9.5	R15021	5	2021-05-13	Covid-clof 2021 - Middag	0	0	0	0	0	0	0	Goed	Goed	Goed		0
	66	10	R15021	5	2021-05-14	Covid-clof 2021 - Ochtend	0	0	0	0	0	0	0	Niet aangeboden	Niet aangeboden	Niet aangeboden		0
	66.5	10.5	R15021	5	2021-05-14	Covid-clof 2021 - Middag	0	0	0	0	0	0	0	Goed	Goed	Goed		0
	67	11	R15021	5	2021-05-15	Covid-clof 2021 - Ochtend	0	0	0	0	0	0	0	Goed	Goed	Niet aangeboden		0
	67.5	11.5	R15021	5	2021-05-15	Covid-clof 2021 - Middag	0	0	0	0	0	0	0	Goed	Goed	Goed		0
	68	12	R15021	5	2021-05-16	Covid-clof 2021 - Ochtend	0	0	0	0	0	0	0	Niet aangeboden	Niet aangeboden	Niet aangeboden		0
	68.5	12.5	R15021	5	2021-05-16	Covid-clof 2021 - Middag	0	0	0	0	0	0	0	Goed	Goed	Goed		0
	69	13	R15021	5	2021-05-17	Covid-clof 2021 - Ochtend	0	0	0	0	0	0	0	Goed	Goed	Niet aangeboden		0
	69.5	13.5	R15021	5	2021-05-17	Covid-clof 2021 - Middag	0	0	0	0	0	0	0	Goed	Goed	Goed		0
	70	14	R15021	5	2021-05-18	Covid-clof 2021 - Ochtend	0	0	0	0	0	0	0	Niet aangeboden	Niet aangeboden	Niet aangeboden		0
	70.5	14.5	R15021	5	2021-05-18	Covid-clof 2021 - Middag	0	0	0	0	0	0	0	Goed	Goed	Goed		0
	35	-21	R15067	6	2021-04-13	Covid-clof 2021 - Ochtend	0	0	0	0	0	0	0	Goed	Goed	Niet aangeboden		0
	36.5	-20.5	R15067	6	2021-04-13	Covid-clof 2021 - Middag	0	0	0	0	0	0	0	Goed	Goed	Goed		0
	36	-20	R15067	6	2021-04-14	Covid-clof 2021 - Ochtend	0	0	0	0	0	0	0	Goed	Slecht	Niet aangeboden	5	5
	36.5	-19.5	R15067	6	2021-04-14	Covid-clof 2021 - Middag	0	0	0	0	0	0	0	Goed	Goed	Goed		0
	37	-19	R15067	6	2021-04-15	Covid-clof 2021 - Ochtend	0	0	0	0	0	0	0	Goed	Slecht	Niet aangeboden	5	5
	37.5	-18.5	R15067	6	2021-04-15	Covid-clof 2021 - Middag	0	0	0	0	0	0	0	Goed	Goed	Goed		0
	38	-18	R15067	6	2021-04-16	Covid-clof 2021 - Ochtend	0	0	0	0	0	0	0	Matig	Slecht	Niet aangeboden	10	10
	38.5	-17.5	R15067	6	2021-04-16	Covid-clof 2021 - Middag	0	0	0	0	0	0	0	Goed	Goed	Goed		0
	39	-17	R15067	6	2021-04-17	Covid-clof 2021 - Ochtend	0	0	0	0	0	0	0	Matig	Matig	Niet aangeboden	5	5
	39.5	-16.5	R15067	6	2021-04-17	Covid-clof 2021 - Middag	0	0	0	0	0	0	0	Goed	Goed	Goed		0
	40	-16	R15067	6	2021-04-18	Covid-clof 2021 - Ochtend	0	0	0	0	0	0	0	Matig	Slecht	Niet aangeboden	10	10
	40.5	-15.5	R15067	6	2021-04-18	Covid-clof 2021 - Middag	0	0	0	0	0	0	0	Goed	Goed	Goed		0
	41	-15	R15067	6	2021-04-19	Covid-clof 2021 - Ochtend	0	0	0	0	0	0	0	Goed	Matig	Goed	3	3
	41.5	-14.5	R15067	6	2021-04-19	Covid-clof 2021 - Middag	0	0	0	0	0	0	0	Goed	Goed	Goed		0
	42	-14	R15067	6	2021-04-20	Covid-clof 2021 - Ochtend	0	0	0	0	0	0	0	Niet aangeboden	Niet aangeboden	Niet aangeboden		0
	42.5	-13.5	R15067	6	2021-04-20	Covid-clof 2021 - Middag	0	0	0	0	0	0	0	Slecht	Matig	Matig	10	10
	43	-13	R15067	6	2021-04-21	Covid-clof 2021 - Ochtend	0	0	0	0	0	0	0	Matig	Slecht	Niet aangeboden	10	10
	43.5	-12.5	R15067	6	2021-04-21	Covid-clof 2021 - Middag	0	0	0	0	0	0	0	Goed	Goed	Goed		0
	44	-12	R15067	6	2021-04-22	Covid-clof 2021 - Ochtend	0	0	0	0	0	0	0	Matig	Slecht	Niet aangeboden	10	10
	44.5	-11.5	R15067	6	2021-04-22	Covid-clof 2021 - Middag	0	0	0	0	0	0	0	Goed	Goed	Goed		0
	45	-11	R15067	6	2021-04-23	Covid-clof 2021 - Ochtend	0	0	0	0	0	0	0	Goed	Slecht	Goed	5	5
	45.5	-10.5	R15067	6	2021-04-23	Covid-clof 2021 - Middag	0	0	0	0	0	0	0	Goed	Goed	Goed		0
	46	-10	R15067	6	2021-04-24	Covid-clof 2021 - Ochtend	0	0	0	0	0	0	0	Goed	Slecht	Niet aangeboden	5	5
	46.5	-9.5	R15067	6	2021-04-24	Covid-clof 2021 - Middag	0	0	0	0	0	0	0	Goed	Goed	Goed		0
	47	-9	R15067	6	2021-04-25	Covid-clof 2021 - Ochtend	0	0	0	0	0	0	0	Goed	Matig	Niet aangeboden	3	3
	47.5	-8.5	R15067	6	2021-04-25	Covid-clof 2021 - Middag	0	0	0	0	0	0	0	Goed	Goed	Goed		0
	48	-8	R15067	6	2021-04-26	Covid-clof 2021 - Ochtend	0	0	0	0	0	0	0	Matig	Matig	Niet aangeboden	5	5
	48.5	-7.5	R15067	6	2021-04-26	Covid-clof 2021 - Middag	0	0	0	0	0	0	0	Goed	Goed	Goed		0
	49	-7	R15067	6	2021-04-27	Covid-clof 2021 - Ochtend	0	0	0	0	0	0	0	Matig	Slecht	Niet aangeboden	10	10
	49.5	-6.5	R15067	6	2021-04-27	Covid-clof 2021 - Middag	0	0	0	0	0	0	0	Goed	Goed	Goed		0
	50	-6	R15067	6	2021-04-28	Covid-clof 2021 - Ochtend	0	0	0	0	0	0	0	Matig	Slecht	Niet aangeboden	10	10
	50.5	-5.5	R15067	6	2021-04-28	Covid-clof 2021 - Middag	0	0	0	0	0	0	0	Goed	Goed	Goed		0
	51	-5	R15067	6	2021-04-29	Covid-clof 2021 - Ochtend	0	0	0	0	0	0	0	Goed	Matig	Goed	3	3
	51.5	-4.5	R15067	6	2021-04-29	Covid-clof 2021 - Middag	0	0	0	0	0	0	0	Goed	Goed	Goed		0
	52	-4	R15067	6	2021-04-30	Covid-clof 2021 - Ochtend	0	0	0	0	0	0	0	Matig	Matig	Niet aangeboden	5	5
	52.5	-3.5	R15067	6	2021-04-30	Covid-clof 2021 - Middag	0	0	0	0	0	0	0	Goed	Goed	Goed		0
	53	-3	R15067	6	2021-05-01	Covid-clof 2021 - Ochtend	0	0	0	0	0	0	0	Goed	Slecht	Goed	5	5
	53.5	-2.5	R15067	6	2021-05-01	Covid-clof 2021 - Middag	0	0	0	0	0	0	0	Goed	Goed	Goed		0
	54	-2	R15067	6	2021-05-02	Covid-clof 2021 - Ochtend	0	0	0	0	0	0	0	Goed	Goed	Goed	5	5
	54.5	-1.5	R15067	6	2021-05-02	Covid-clof 2021 - Middag	0	0	0	0	0	0	0	Goed	Goed	Goed		0
	55	-1	R15067	6	2021-05-03	Covid-clof 2021 - Ochtend	0	0	0	0	0	0	0	Matig	Matig	Niet aangeboden		0
	55.5	-0.5	R15067	6	2021-05-03	Covid-clof 2021 - Middag	0	0	0	0	0	0	0	Goed	Goed	Goed		0
	56	0	R15067	6	2021-05-04	Covid-clof 2021 - Ochtend	0	0	0	0	2	0	2	Niet aangeboden	Niet aangeboden	Niet aangeboden		2
	56.5	0.5	R15067	6	2021-05-04	Covid-clof 2021 - Middag	0	0	0	0	0	0	0	Slecht	Goed	Goed		0
	57	1	R15067	6	2021-05-05	Covid-clof 2021 - Ochtend	0	0	0	0	0	0	0	Niet aangeboden	Niet aangeboden	Niet aangeboden		0
	57.5	1.5	R15067	6	2021-05-05	Covid-clof 2021 - Middag	0	0	0	0	0	0	0	Matig	Goed	Goed	3	3
	58	2	R15067	6	2021-05-06	Covid-clof 2021 - Ochtend	0	0	0	0	0	0	0	Niet aangeboden	Niet aangeboden	Niet aangeboden		0
	58.5	2.5	R15067	6	2021-05-06	Covid-clof 2021 - Middag	0	0	0	0	0	0	0	Slecht	Matig	Goed	5	5
	59	3	R15067	6	2021-05-07	Covid-clof 2021 - Ochtend	0	0	0	0	2	0	2	Niet aangeboden	Niet aangeboden	Niet aangeboden		2
	59.5	3.5	R15067	6	2021-05-07	Covid-clof 2021 - Middag	0	0	0	0	0	0	0	Matig	Goed	Goed	3	3
	60	4	R15067	6	2021-05-08	Covid-clof 2021 - Ochtend	0	0	0	0	2	0	2	Niet aangeboden	Niet aangeboden	Goed		2
	60.5	4.5	R15067	6	2021-05-08	Covid-clof 2021 - Middag	0	0	0	0	2	0	2	Goed	Goed	Goed		2
	61	5	R15067	6	2021-05-09	Covid-clof 2021 - Ochtend	0	0	0	0	0	0	0	Niet aangeboden	Niet aangeboden	Niet aangeboden		0
	61.5	5.5	R15067	6	2021-05-09	Covid-clof 2021 - Middag	0	0	0	0	0	0	0	Goed	Goed	Goed		0
	62	6	R15067	6	2021-05-10	Covid-clof 2021 - Ochtend	0	0	0	0	0	0	0	Niet aangeboden	Niet aangeboden	Niet aangeboden		0
	62.5	6.5	R15067	6	2021-05-10	Covid-clof 2021 - Middag	0	0	0	0	2	0	2	Goed	Goed	Goed		2
	63	7	R15067	6	2021-05-11	Covid-clof 2021 - Ochtend	0	0	0	0	0	0	0	Niet aangeboden	Niet aangeboden	Niet aangeboden		0
	63.5	7.5	R15067	6	2021-05-11	Covid-clof 2021 - Middag	0	0	0	0	0	0	0	Matig	Matig	Goed	5	5
	64	8	R15067	6	2021-05-12	Covid-clof 2021 - Ochtend	0	0	0	0	2	0	2	Matig	Matig	Niet aangeboden	5	7
	64.5	8.5	R15067	6	2021-05-12	Covid-clof 2021 - Middag	0	0	0	0	0	0	0	Goed	Matig	Goed	3	3
	65	9	R15067	6	2021-05-13	Covid-clof 2021 - Ochtend	0	5	0	0	0	0	5	Goed	Goed	Niet aangeboden		5
	65.5	9.5	R15067	6	2021-05-13	Covid-clof 2021 - Middag	0	0	0	0	0	0	0	Goed	Goed	Goed		0
	66	10	R15067	6	2021-05-14	Covid-clof 2021 - Ochtend	0	0	0	5	0	0	5	Niet aangeboden	Niet aangeboden	Niet aangeboden		5
	66.5	10.5	R15067	6	2021-05-14	Covid-clof 2021 - Middag	0	0	0	0	0	0	0	Goed	Goed	Goed		0
	67	11	R15067	6	2021-05-15	Covid-clof 2021 - Ochtend	0	0	0	0	0	0	0	Goed	Matig	Niet aangeboden	3	3
	67.5	11.5	R15067	6	2021-05-15	Covid-clof 2021 - Middag	0	0	0	0	0	0	0	Goed	Goed	Goed		0
	68	12	R15067	6	2021-05-16	Covid-clof 2021 - Ochtend	0	0	0	0	0	0	0	Niet aangeboden	Niet aangeboden	Niet aangeboden		0
	68.5	12.5	R15067	6	2021-05-16	Covid-clof 2021 - Middag	0	0	0	0	0	0	0	Goed	Goed	Goed		0
	69	13	R15067	6	2021-05-17	Covid-clof 2021 - Ochtend	0	0	0	5	0	0	5	Goed	Goed	Niet aangeboden		5
	69.5	13.5	R15067	6	2021-05-17	Covid-clof 2021 - Middag	0	0	0	5	0	0	5	Goed	Goed	Goed		5
	70	14	R15067	6	2021-05-18	Covid-clof 2021 - Ochtend	0	0	0	0	0	0	0	Niet aangeboden	Niet aangeboden	Niet aangeboden		0
	70.5	14.5	R15067	6	2021-05-18	Covid-clof 2021 - Middag	0	0	0	0	0	0	0	Goed	Goed	Goed		0
	35	-21	R10003	7	2021-04-13	Covid-clof 2021 - Ochtend	0	0	0	0	0	0	0	Goed	Goed	Goed		0
	36.5	-20.5	R10003	7	2021-04-13	Covid-clof 2021 - Middag	0	0	0	0	0	0	0	Goed	Goed	Goed		0
	36	-20	R10003	7	2021-04-14	Covid-clof 2021 - Ochtend	0	0	0	0	2	0	2	Goed	Matig	Niet aangeboden	3	5
	36.5	-19.5	R10003	7	2021-04-14	Covid-clof 2021 - Middag	0	0	0	0	0	0	0	Goed	Goed	Goed		0
	37	-19	R10003	7	2021-04-15	Covid-clof 2021 - Ochtend	0	0	0	0	0	0	0	Goed	Goed	Niet aangeboden		0
	37.5	-18.5	R10003	7	2021-04-15	Covid-clof 2021 - Middag	0	0	0	0	0	0	0	Goed	Goed	Goed		0
	38	-18	R10003	7	2021-04-16	Covid-clof 2021 - Ochtend	0	0	0	0	0	0	0	Goed	Goed	Niet aangeboden		0
	38.5	-17.5	R10003	7	2021-04-16	Covid-clof 2021 - Middag	0	0	0	0	0	0	0	Goed	Goed	Goed		0
	39	-17	R10003	7	2021-04-17	Covid-clof 2021 - Ochtend	0	0	0	0	0	0	0	Goed	Goed	Niet aangeboden		0
	39.5	-16.5	R10003	7	2021-04-17	Covid-clof 2021 - Middag	0	0	0	0	2	0	2	Goed	Goed	Goed		2
	40	-16	R10003	7	2021-04-18	Covid-clof 2021 - Ochtend	0	0	0	0	2	0	2	Goed	Goed	Niet aangeboden		2
	40.5	-15.5	R10003	7	2021-04-18	Covid-clof 2021 - Middag	0	0	0	0	2	0	2	Goed	Goed	Goed		2
	41	-15	R10003	7	2021-04-19	Covid-clof 2021 - Ochtend	0	0	0	0	0	0	0	Goed	Goed	Niet aangeboden		0
	41.5	-14.5	R10003	7	2021-04-19	Covid-clof 2021 - Middag	0	0	0	0	0	0	0	Goed	Goed	Goed		0
	42	-14	R10003	7	2021-04-20	Covid-clof 2021 - Ochtend	0	0	0	0	2	0	2	Niet aangeboden	Niet aangeboden	Niet aangeboden		2
	42.5	-13.5	R10003	7	2021-04-20	Covid-clof 2021 - Middag	0	0	0	0	2	0	2	Goed	Goed	Goed		2
	43	-13	R10003	7	2021-04-21	Covid-clof 2021 - Ochtend	0	0	0	0	2	0	2	Matig	Slecht	Niet aangeboden	10	12
	43.5	-12.5	R10003	7	2021-04-21	Covid-clof 2021 - Middag	0	0	0	0	0	0	0	Goed	Goed	Goed		0
	44	-12	R10003	7	2021-04-22	Covid-clof 2021 - Ochtend	0	0	0	0	2	0	2	Matig	Slecht	Niet aangeboden	10	12
	44.5	-11.5	R10003	7	2021-04-22	Covid-clof 2021 - Middag	0	0	0	0	0	0	0	Goed	Goed	Goed		0
	45	-11	R10003	7	2021-04-23	Covid-clof 2021 - Ochtend	0	0	0	0	0	0	0	Goed	Slecht	Goed	5	5
	45.5	-10.5	R10003	7	2021-04-23	Covid-clof 2021 - Middag	0	0	0	0	0	0	0	Goed	Goed	Goed		0
	46	-10	R10003	7	2021-04-24	Covid-clof 2021 - Ochtend	0	0	0	0	0	0	0	Goed	Slecht	Niet aangeboden	5	5
	46.5	-9.5	R10003	7	2021-04-24	Covid-clof 2021 - Middag	0	0	0	0	0	0	0	Goed	Goed	Goed		0
	47	-9	R10003	7	2021-04-25	Covid-clof 2021 - Ochtend	0	0	0	0	0	0	0	Goed	Goed	Niet aangeboden		0
	47.5	-8.5	R10003	7	2021-04-25	Covid-clof 2021 - Middag	0	0	0	0	0	0	0	Goed	Goed	Goed		0
	48	-8	R10003	7	2021-04-26	Covid-clof 2021 - Ochtend	0	0	0	0	0	0	0	Goed	Matig	Niet aangeboden	3	3
	48.5	-7.5	R10003	7	2021-04-26	Covid-clof 2021 - Middag	0	0	0	0	0	0	0	Goed	Goed	Goed		0
	49	-7	R10003	7	2021-04-27	Covid-clof 2021 - Ochtend	0	0	0	0	2	0	2	Matig	Matig	Niet aangeboden	5	7
	49.5	-6.5	R10003	7	2021-04-27	Covid-clof 2021 - Middag	0	0	0	0	0	0	0	Goed	Goed	Goed		0
	50	-6	R10003	7	2021-04-28	Covid-clof 2021 - Ochtend	0	0	0	0	0	0	0	Matig	Goed	Niet aangeboden	3	3
	50.5	-5.5	R10003	7	2021-04-28	Covid-clof 2021 - Middag	0	0	0	0	0	0	0	Goed	Goed	Goed		0
	51	-5	R10003	7	2021-04-29	Covid-clof 2021 - Ochtend	0	0	0	0	0	0	0	Goed	Goed	Goed		0
	51.5	-4.5	R10003	7	2021-04-29	Covid-clof 2021 - Middag	0	0	0	0	0	0	0	Goed	Goed	Goed		0
	52	-4	R10003	7	2021-04-30	Covid-clof 2021 - Ochtend	0	0	0	0	0	0	0	Matig	Goed	Niet aangeboden	3	3
	52.5	-3.5	R10003	7	2021-04-30	Covid-clof 2021 - Middag	0	0	0	0	0	0	0	Goed	Goed	Goed		0
	53	-3	R10003	7	2021-05-01	Covid-clof 2021 - Ochtend	0	0	0	0	0	0	0	Goed	Slecht	Goed	5	5
	53.5	-2.5	R10003	7	2021-05-01	Covid-clof 2021 - Middag	0	0	0	0	0	0	0	Goed	Goed	Goed		0
	54	-2	R10003	7	2021-05-02	Covid-clof 2021 - Ochtend	0	0	0	0	0	0	0	Goed	Goed	Goed		0
	54.5	-1.5	R10003	7	2021-05-02	Covid-clof 2021 - Middag	0	0	0	0	0	0	0	Goed	Goed	Goed		0
	55	-1	R10003	7	2021-05-03	Covid-clof 2021 - Ochtend	0	0	0	0	0	0	0	Matig	Goed	Niet aangeboden	3	3
	55.5	-0.5	R10003	7	2021-05-03	Covid-clof 2021 - Middag	0	0	0	0	0	0	0	Goed	Goed	Goed		0
	56	0	R10003	7	2021-05-04	Covid-clof 2021 - Ochtend	0	0	0	0	0	0	0	Niet aangeboden	Niet aangeboden	Niet aangeboden		0
	56.5	0.5	R10003	7	2021-05-04	Covid-clof 2021 - Middag	0	0	0	0	0	0	0	Goed	Goed	Goed		0
	57	1	R10003	7	2021-05-05	Covid-clof 2021 - Ochtend	0	0	0	0	0	0	0	Niet aangeboden	Niet aangeboden	Niet aangeboden		0
	57.5	1.5	R10003	7	2021-05-05	Covid-clof 2021 - Middag	0	0	0	0	2	0	2	Goed	Goed	Goed		2
	58	2	R10003	7	2021-05-06	Covid-clof 2021 - Ochtend	0	0	0	0	2	0	2	Niet aangeboden	Niet aangeboden	Niet aangeboden		2
	58.5	2.5	R10003	7	2021-05-06	Covid-clof 2021 - Middag	0	0	0	0	0	0	0	Goed	Matig	Matig	3	3
	59	3	R10003	7	2021-05-07	Covid-clof 2021 - Ochtend	0	0	0	0	2	0	2	Niet aangeboden	Niet aangeboden	Niet aangeboden		2
	59.5	3.5	R10003	7	2021-05-07	Covid-clof 2021 - Middag	0	0	0	0	2	0	2	Goed	Goed	Goed		2
	60	4	R10003	7	2021-05-08	Covid-clof 2021 - Ochtend	0	0	0	0	0	0	0	Niet aangeboden	Niet aangeboden	Goed		0
	60.5	4.5	R10003	7	2021-05-08	Covid-clof 2021 - Middag	0	0	0	0	0	0	0	Goed	Goed	Goed		0
	61	5	R10003	7	2021-05-09	Covid-clof 2021 - Ochtend	0	0	0	0	0	0	0	Niet aangeboden	Niet aangeboden	Niet aangeboden		0
	61.5	5.5	R10003	7	2021-05-09	Covid-clof 2021 - Middag	0	0	0	0	0	0	0	Goed	Goed	Goed		0
	62	6	R10003	7	2021-05-10	Covid-clof 2021 - Ochtend	0	0	0	0	2	0	2	Niet aangeboden	Niet aangeboden	Niet aangeboden		2
	62.5	6.5	R10003	7	2021-05-10	Covid-clof 2021 - Middag	0	0	0	0	2	0	2	Goed	Goed	Goed		2
	63	7	R10003	7	2021-05-11	Covid-clof 2021 - Ochtend	0	0	0	0	0	0	0	Niet aangeboden	Niet aangeboden	Niet aangeboden		0
	63.5	7.5	R10003	7	2021-05-11	Covid-clof 2021 - Middag	0	0	0	5	0	0	5	Goed	Goed	Goed		5
	64	8	R10003	7	2021-05-12	Covid-clof 2021 - Ochtend	0	0	0	0	2	0	2	Matig	Goed	Niet aangeboden	3	5
	64.5	8.5	R10003	7	2021-05-12	Covid-clof 2021 - Middag	0	5	0	5	0	0	10	Goed	Goed	Goed		10
	65	9	R10003	7	2021-05-13	Covid-clof 2021 - Ochtend	0	0	0	5	0	0	5	Goed	Goed	Niet aangeboden		5
	65.5	9.5	R10003	7	2021-05-13	Covid-clof 2021 - Middag	0	5	0	0	0	0	5	Goed	Goed	Goed		5
	66	10	R10003	7	2021-05-14	Covid-clof 2021 - Ochtend	0	0	0	5	2	0	7	Niet aangeboden	Niet aangeboden	Niet aangeboden		7
	66.5	10.5	R10003	7	2021-05-14	Covid-clof 2021 - Middag	0	0	0	5	0	0	5	Goed	Goed	Goed		5
	67	11	R10003	7	2021-05-15	Covid-clof 2021 - Ochtend	0	0	0	0	2	0	2	Goed	Goed	Niet aangeboden		2
	67.5	11.5	R10003	7	2021-05-15	Covid-clof 2021 - Middag	0	0	0	5	2	0	7	Goed	Goed	Goed		7
	68	12	R10003	7	2021-05-16	Covid-clof 2021 - Ochtend	0	0	0	0	2	0	2	Niet aangeboden	Niet aangeboden	Niet aangeboden		2
	68.5	12.5	R10003	7	2021-05-16	Covid-clof 2021 - Middag	0	0	0	0	2	0	2	Goed	Goed	Goed		2
	69	13	R10003	7	2021-05-17	Covid-clof 2021 - Ochtend	0	0	0	5	0	0	5	Goed	Goed	Niet aangeboden		5
	69.5	13.5	R10003	7	2021-05-17	Covid-clof 2021 - Middag	0	0	0	5	0	0	5	Goed	Goed	Goed		5
	70	14	R10003	7	2021-05-18	Covid-clof 2021 - Ochtend	0	0	0	0	2	0	2	Niet aangeboden	Niet aangeboden	Niet aangeboden		2
	70.5	14.5	R10003	7	2021-05-18	Covid-clof 2021 - Middag	0	0	0	0	2	0	2	Goed	Goed	Goed		2
	35	-21	R10067	8	2021-04-13	Covid-clof 2021 - Ochtend	0	0	0	0	0	0	0	Goed	Goed	Goed		0
	36.5	-20.5	R10067	8	2021-04-13	Covid-clof 2021 - Middag	0	0	0	0	0	0	0	Goed	Goed	Goed		0
	36	-20	R10067	8	2021-04-14	Covid-clof 2021 - Ochtend	0	0	0	0	2	0	2	Goed	Goed	Niet aangeboden		2
	36.5	-19.5	R10067	8	2021-04-14	Covid-clof 2021 - Middag	0	0	0	0	0	0	0	Goed	Goed	Goed		0
	37	-19	R10067	8	2021-04-15	Covid-clof 2021 - Ochtend	0	0	0	0	2	0	2	Goed	Goed	Niet aangeboden		2
	37.5	-18.5	R10067	8	2021-04-15	Covid-clof 2021 - Middag	0	0	0	0	0	0	0	Goed	Goed	Goed		0
	38	-18	R10067	8	2021-04-16	Covid-clof 2021 - Ochtend	0	0	0	0	2	0	2	Goed	Goed	Niet aangeboden		2
	38.5	-17.5	R10067	8	2021-04-16	Covid-clof 2021 - Middag	0	0	0	0	0	0	0	Goed	Goed	Goed		0
	39	-17	R10067	8	2021-04-17	Covid-clof 2021 - Ochtend	0	0	0	0	2	0	2	Matig	Goed	Niet aangeboden	3	5
	39.5	-16.5	R10067	8	2021-04-17	Covid-clof 2021 - Middag	0	0	0	0	2	0	2	Goed	Goed	Goed		2
	40	-16	R10067	8	2021-04-18	Covid-clof 2021 - Ochtend	0	0	0	0	2	0	2	Goed	Goed	Niet aangeboden		2
	40.5	-15.5	R10067	8	2021-04-18	Covid-clof 2021 - Middag	0	0	0	0	2	0	2	Goed	Goed	Goed		2
	41	-15	R10067	8	2021-04-19	Covid-clof 2021 - Ochtend	0	0	0	0	2	0	2	Goed	Goed	Niet aangeboden		2
	41.5	-14.5	R10067	8	2021-04-19	Covid-clof 2021 - Middag	0	0	0	0	0	0	0	Goed	Goed	Goed		0
	42	-14	R10067	8	2021-04-20	Covid-clof 2021 - Ochtend	0	0	0	0	2	0	2	Niet aangeboden	Niet aangeboden	Niet aangeboden		2
	42.5	-13.5	R10067	8	2021-04-20	Covid-clof 2021 - Middag	0	0	0	0	0	0	0	Goed	Goed	Goed		0
	43	-13	R10067	8	2021-04-21	Covid-clof 2021 - Ochtend	0	0	0	0	2	0	2	Matig	Goed	Niet aangeboden	3	5
	43.5	-12.5	R10067	8	2021-04-21	Covid-clof 2021 - Middag	0	0	0	0	2	0	2	Goed	Goed	Goed		2
	44	-12	R10067	8	2021-04-22	Covid-clof 2021 - Ochtend	0	0	0	0	2	0	2	Matig	Matig	Niet aangeboden	5	7
	44.5	-11.5	R10067	8	2021-04-22	Covid-clof 2021 - Middag	0	0	0	0	0	0	0	Goed	Goed	Goed		0
	45	-11	R10067	8	2021-04-23	Covid-clof 2021 - Ochtend	0	0	0	0	0	0	0	Goed	Slecht	Goed	5	5
	45.5	-10.5	R10067	8	2021-04-23	Covid-clof 2021 - Middag	0	0	0	0	0	0	0	Goed	Goed	Goed		0
	46	-10	R10067	8	2021-04-24	Covid-clof 2021 - Ochtend	0	0	0	0	2	0-1	2	Goed	Goed	Niet aangeboden		2
	46.5	-9.5	R10067	8	2021-04-24	Covid-clof 2021 - Middag	0	0	0	0	2	0	2	Goed	Goed	Goed		2
	47	-9	R10067	8	2021-04-25	Covid-clof 2021 - Ochtend	0	0	0	0	0	0	0	Goed	Goed	Niet aangeboden		0
	47.5	-8.5	R10067	8	2021-04-25	Covid-clof 2021 - Middag	0	0	0	0	0	0	0	Goed	Goed	Goed		0
	48	-8	R10067	8	2021-04-26	Covid-clof 2021 - Ochtend	0	0	0	0	0	0	0	Goed	Goed	Niet aangeboden		0
	48.5	-7.5	R10067	8	2021-04-26	Covid-clof 2021 - Middag	0	0	0	0	0	0	0	Goed	Goed	Goed		0
	49	-7	R10067	8	2021-04-27	Covid-clof 2021 - Ochtend	0	0	0	0	2	0	2	Matig	Goed	Niet aangeboden	3	5
	49.5	-6.5	R10067	8	2021-04-27	Covid-clof 2021 - Middag	0	0	0	0	0	0	0	Goed	Goed	Goed		0
	50	-6	R10067	8	2021-04-28	Covid-clof 2021 - Ochtend	0	0	0	0	0	0	0	Matig	Goed	Niet aangeboden	3	3
	50.5	-5.5	R10067	8	2021-04-28	Covid-clof 2021 - Middag	0	0	0	0	0	0	0	Goed	Goed	Goed		0
	51	-5	R10067	8	2021-04-29	Covid-clof 2021 - Ochtend	0	0	0	0	0	0	0	Goed	Goed	Goed		0
	51.5	-4.5	R10067	8	2021-04-29	Covid-clof 2021 - Middag	0	0	0	0	2	0	2	Goed	Goed	Goed		2
	52	-4	R10067	8	2021-04-30	Covid-clof 2021 - Ochtend	0	0	0	0	0	0	0	Matig	Goed	Niet aangeboden	3	3
	52.5	-3.5	R10067	8	2021-04-30	Covid-clof 2021 - Middag	0	0	0	0	0	0	0	Goed	Goed	Goed		0
	53	-3	R10067	8	2021-05-01	Covid-clof 2021 - Ochtend	0	0	0	0	0	0	0	Goed	Matig	Goed	3	3
	53.5	-2.5	R10067	8	2021-05-01	Covid-clof 2021 - Middag	0	0	0	0	0	0	0	Goed	Goed	Goed		0
	54	-2	R10067	8	2021-05-02	Covid-clof 2021 - Ochtend	0	0	0	0	0	0	0	Goed	Goed	Goed		0
	54.5	-1.5	R10067	8	2021-05-02	Covid-clof 2021 - Middag	0	0	0	0	0	0	0	Goed	Goed	Goed		0
	55	-1	R10067	8	2021-05-03	Covid-clof 2021 - Ochtend	0	0	0	0	0	0	0	Matig	Goed	Niet aangeboden	3	3
	55.5	-0.5	R10067	8	2021-05-03	Covid-clof 2021 - Middag	0	0	0	0	0	0	0	Goed	Goed	Goed		0
	56	0	R10067	8	2021-05-04	Covid-clof 2021 - Ochtend	0	0	0	0	0	0	0	Niet aangeboden	Niet aangeboden	Niet aangeboden		0
	56.5	0.5	R10067	8	2021-05-04	Covid-clof 2021 - Middag	0	0	0	0	0	0	0	Goed	Goed	Goed		0
	57	1	R10067	8	2021-05-05	Covid-clof 2021 - Ochtend	0	0	0	0	0	0	0	Niet aangeboden	Niet aangeboden	Niet aangeboden		0
	57.5	1.5	R10067	8	2021-05-05	Covid-clof 2021 - Middag	0	0	0	0	0	0	0	Goed	Goed	Goed		0
	58	2	R10067	8	2021-05-06	Covid-clof 2021 - Ochtend	0	0	0	0	0	0	0	Niet aangeboden	Niet aangeboden	Niet aangeboden		0
	58.5	2.5	R10067	8	2021-05-06	Covid-clof 2021 - Middag	0	0	0	0	0	0	0	Goed	Matig	Goed	3	3
	59	3	R10067	8	2021-05-07	Covid-clof 2021 - Ochtend	0	0	0	0	2	0	2	Niet aangeboden	Niet aangeboden	Niet aangeboden		2
	59.5	3.5	R10067	8	2021-05-07	Covid-clof 2021 - Middag	0	0	0	0	0	0	0	Goed	Goed	Goed		0
	60	4	R10067	8	2021-05-08	Covid-clof 2021 - Ochtend	0	0	0	0	2	0	2	Niet aangeboden	Niet aangeboden	Goed		2
	60.5	4.5	R10067	8	2021-05-08	Covid-clof 2021 - Middag	0	0	0	0	2	0	2	Goed	Goed	Goed		2
	61	5	R10067	8	2021-05-09	Covid-clof 2021 - Ochtend	0	0	0	0	2	0	2	Niet aangeboden	Niet aangeboden	Niet aangeboden		2
	61.5	5.5	R10067	8	2021-05-09	Covid-clof 2021 - Middag	0	0	0	0	0	0	0	Goed	Goed	Goed		0
	62	6	R10067	8	2021-05-10	Covid-clof 2021 - Ochtend	0	0	0	5	0	0	5	Niet aangeboden	Niet aangeboden	Niet aangeboden		5
	62.5	6.5	R10067	8	2021-05-10	Covid-clof 2021 - Middag	0	0	0	0	2	0	2	Goed	Goed	Goed		2
	63	7	R10067	8	2021-05-11	Covid-clof 2021 - Ochtend	0	0	0	5	0	0	5	Niet aangeboden	Niet aangeboden	Niet aangeboden		5
	63.5	7.5	R10067	8	2021-05-11	Covid-clof 2021 - Middag	0	0	0	5	0	0	5	Goed	Goed	Goed		5
	64	8	R10067	8	2021-05-12	Covid-clof 2021 - Ochtend	0	0	0	5	2	0	7	Matig	Goed	Niet aangeboden	3	10
	64.5	8.5	R10067	8	2021-05-12	Covid-clof 2021 - Middag	0	0	0	5	0	0	5	Goed	Goed	Goed		5
	65	9	R10067	8	2021-05-13	Covid-clof 2021 - Ochtend	0	0	0	5	0	0	5	Goed	Goed	Niet aangeboden		5
	65.5	9.5	R10067	8	2021-05-13	Covid-clof 2021 - Middag	0	0	0	5	0	0	5	Goed	Goed	Goed		5
	66	10	R10067	8	2021-05-14	Covid-clof 2021 - Ochtend	0	0	0	5	2	0	7	Niet aangeboden	Niet aangeboden	Niet aangeboden		7
	66.5	10.5	R10067	8	2021-05-14	Covid-clof 2021 - Middag	0	0	0	5	0	0	5	Goed	Goed	Goed		5
	67	11	R10067	8	2021-05-15	Covid-clof 2021 - Ochtend	0	0	0	5	2	0	7	Goed	Goed	Niet aangeboden		7
	67.5	11.5	R10067	8	2021-05-15	Covid-clof 2021 - Middag	0	0	0	5	0	0	5	Goed	Goed	Goed		5
	68	12	R10067	8	2021-05-16	Covid-clof 2021 - Ochtend	0	0	0	5	0	0	5	Niet aangeboden	Niet aangeboden	Niet aangeboden		5
	68.5	12.5	R10067	8	2021-05-16	Covid-clof 2021 - Middag	0	0	0	5	0	0	5	Goed	Goed	Goed		5
	69	13	R10067	8	2021-05-17	Covid-clof 2021 - Ochtend	0	0	0	0	0	0	0	Goed	Goed	Niet aangeboden		0
	69.5	13.5	R10067	8	2021-05-17	Covid-clof 2021 - Middag	0	0	0	0	0	0	0	Goed	Goed	Goed		0
	70	14	R10067	8	2021-05-18	Covid-clof 2021 - Ochtend	0	0	0	5	2	0	7	Niet aangeboden	Niet aangeboden	Niet aangeboden		7
	70.5	14.5	R10067	8	2021-05-18	Covid-clof 2021 - Middag	0	0	0	0	2	0	2	Goed	Goed	Goed		2
	35	-21	R14041	9	2021-04-13	Covid-clof 2021 - Ochtend	0	0	0	0	0	0	0	Slecht	Goed	Niet aangeboden	5	5
	36.5	-20.5	R14041	9	2021-04-13	Covid-clof 2021 - Middag	0	0	0	0	0	0	0	Goed	Goed	Goed		0
	36	-20	R14041	9	2021-04-14	Covid-clof 2021 - Ochtend	0	0	0	0	0	0	0	Goed	Slecht	Niet aangeboden	5	5
	36.5	-19.5	R14041	9	2021-04-14	Covid-clof 2021 - Middag	0	0	0	0	2	0	2	Goed	Goed	Goed		2
	37	-19	R14041	9	2021-04-15	Covid-clof 2021 - Ochtend	0	0	0	0	0	0	0	Goed	Matig	Niet aangeboden	5	5
	37.5	-18.5	R14041	9	2021-04-15	Covid-clof 2021 - Middag	0	0	0	0	0	0	0	Goed	Goed	Goed		0
	38	-18	R14041	9	2021-04-16	Covid-clof 2021 - Ochtend	0	0	0	0	2	0	2	Matig	Matig	Niet aangeboden	5	7
	38.5	-17.5	R14041	9	2021-04-16	Covid-clof 2021 - Middag	0	0	0	0	0	0	0	Goed	Goed	Goed		0
	39	-17	R14041	9	2021-04-17	Covid-clof 2021 - Ochtend	0	0	0	0	0	0	0	Matig	Slecht	Niet aangeboden	10	10
	39.5	-16.5	R14041	9	2021-04-17	Covid-clof 2021 - Middag	0	0	0	0	0	0	0	Goed	Goed	Goed		0
	40	-16	R14041	9	2021-04-18	Covid-clof 2021 - Ochtend	0	0	0	0	0	0	0	Matig	Slecht	Niet aangeboden	10	10
	40.5	-15.5	R14041	9	2021-04-18	Covid-clof 2021 - Middag	0	0	0	0	0	0	0	Goed	Goed	Goed		0
	41	-15	R14041	9	2021-04-19	Covid-clof 2021 - Ochtend	0	0	0	0	0	0	0	Goed	Goed	Niet aangeboden		0
	41.5	-14.5	R14041	9	2021-04-19	Covid-clof 2021 - Middag	0	0	0	0	0	0	0	Goed	Goed	Goed		0
	42	-14	R14041	9	2021-04-20	Covid-clof 2021 - Ochtend	0	0	0	0	0	0	0	Niet aangeboden	Niet aangeboden	Niet aangeboden		0
	42.5	-13.5	R14041	9	2021-04-20	Covid-clof 2021 - Middag	0	0	0	0	0	0	0	Goed	Goed	Goed		0
	43	-13	R14041	9	2021-04-21	Covid-clof 2021 - Ochtend	0	0	0	0	2	0	2	Matig	Slecht	Niet aangeboden	10	12
	43.5	-12.5	R14041	9	2021-04-21	Covid-clof 2021 - Middag	0	0	0	0	0	0	0	Goed	Goed	Goed		0
	44	-12	R14041	9	2021-04-22	Covid-clof 2021 - Ochtend	0	0	0	0	0	0	0	Matig	Slecht	Niet aangeboden	10	10
	44.5	-11.5	R14041	9	2021-04-22	Covid-clof 2021 - Middag	0	0	0	0	0	0	0	Goed	Goed	Goed		0
	45	-11	R14041	9	2021-04-23	Covid-clof 2021 - Ochtend	0	0	0	0	0	0	0	Goed	Slecht	Goed	5	5
	45.5	-10.5	R14041	9	2021-04-23	Covid-clof 2021 - Middag	0	0	0	0	0	0	0	Goed	Goed	Goed		0
	46	-10	R14041	9	2021-04-24	Covid-clof 2021 - Ochtend	0	0	0	0	0	0	0	Goed	Slecht	Niet aangeboden	5	5
	46.5	-9.5	R14041	9	2021-04-24	Covid-clof 2021 - Middag	0	0	0	0	0	0	0	Goed	Goed	Goed		0
	47	-9	R14041	9	2021-04-25	Covid-clof 2021 - Ochtend	0	0	0	0	0	0	0	Goed	Matig	Niet aangeboden	3	3
	47.5	-8.5	R14041	9	2021-04-25	Covid-clof 2021 - Middag	0	0	0	0	0	0	0	Goed	Goed	Goed		0
	48	-8	R14041	9	2021-04-26	Covid-clof 2021 - Ochtend	0	0	0	0	0	0	0	Goed	Goed	Niet aangeboden		0
	48.5	-7.5	R14041	9	2021-04-26	Covid-clof 2021 - Middag	0	0	0	0	0	0	0	Goed	Goed	Goed		0
	49	-7	R14041	9	2021-04-27	Covid-clof 2021 - Ochtend	0	0	0	0	0	0	0	Goed	Slecht	Niet aangeboden	5	5
	49.5	-6.5	R14041	9	2021-04-27	Covid-clof 2021 - Middag	0	0	0	0	0	0	0	Goed	Goed	Goed		0
	50	-6	R14041	9	2021-04-28	Covid-clof 2021 - Ochtend	0	0	0	0	0	0	0	Matig	Slecht	Niet aangeboden	10	10
	50.5	-5.5	R14041	9	2021-04-28	Covid-clof 2021 - Middag	0	0	0	0	0	0	0	Goed	Goed	Goed		0
	51	-5	R14041	9	2021-04-29	Covid-clof 2021 - Ochtend	0	0	0	0	0	0	0	Goed	Matig	Goed	3	3
	51.5	-4.5	R14041	9	2021-04-29	Covid-clof 2021 - Middag	0	0	0	0	0	0	0	Goed	Goed	Goed		0
	52	-4	R14041	9	2021-04-30	Covid-clof 2021 - Ochtend	0	0	0	0	0	0	0	Matig	Matig	Niet aangeboden	5	5
	52.5	-3.5	R14041	9	2021-04-30	Covid-clof 2021 - Middag	0	0	0	0	0	0	0	Goed	Goed	Goed		0
	53	-3	R14041	9	2021-05-01	Covid-clof 2021 - Ochtend	0	0	0	0	0	0	0	Goed	Slecht	Goed	5	5
	53.5	-2.5	R14041	9	2021-05-01	Covid-clof 2021 - Middag	0	0	0	0	0	0	0	Goed	Goed	Goed		0
	54	-2	R14041	9	2021-05-02	Covid-clof 2021 - Ochtend	0	0	0	0	0	0	0	Goed	Matig	Goed	3	3
	54.5	-1.5	R14041	9	2021-05-02	Covid-clof 2021 - Middag	0	0	0	0	0	0	0	Goed	Goed	Goed		0
	55	-1	R14041	9	2021-05-03	Covid-clof 2021 - Ochtend	0	0	0	0	0	0	0	Matig	Matig	Niet aangeboden	5	5
	55.5	-0.5	R14041	9	2021-05-03	Covid-clof 2021 - Middag	0	0	0	0	0	0	0	Goed	Goed	Goed		0
	56	0	R14041	9	2021-05-04	Covid-clof 2021 - Ochtend	0	0	0	0	0	0	0	Niet aangeboden	Niet aangeboden	Niet aangeboden		0
	56.5	0.5	R14041	9	2021-05-04	Covid-clof 2021 - Middag	0	0	0	0	0	0	0	Goed	Goed	Goed		0
	57	1	R14041	9	2021-05-05	Covid-clof 2021 - Ochtend	0	0	0	0	0	0	0	Niet aangeboden	Niet aangeboden	Niet aangeboden		0
	57.5	1.5	R14041	9	2021-05-05	Covid-clof 2021 - Middag	0	0	0	0	0	0	0	Goed	Goed	Goed		0
	58	2	R14041	9	2021-05-06	Covid-clof 2021 - Ochtend	0	0	0	0	0	0	0	Niet aangeboden	Niet aangeboden	Niet aangeboden		0
	58.5	2.5	R14041	9	2021-05-06	Covid-clof 2021 - Middag	0	0	0	0	0	0	0	Goed	Goed	Goed		0
	59	3	R14041	9	2021-05-07	Covid-clof 2021 - Ochtend	0	0	0	0	0	0	0	Niet aangeboden	Niet aangeboden	Niet aangeboden		0
	59.5	3.5	R14041	9	2021-05-07	Covid-clof 2021 - Middag	0	0	0	0	0	0	0	Goed	Goed	Goed		0
	60	4	R14041	9	2021-05-08	Covid-clof 2021 - Ochtend	0	0	0	0	2	0	2	Niet aangeboden	Niet aangeboden	Goed		2
	60.5	4.5	R14041	9	2021-05-08	Covid-clof 2021 - Middag	0	0	0	0	2	0	2	Goed	Goed	Goed		2
	61	5	R14041	9	2021-05-09	Covid-clof 2021 - Ochtend	0	0	0	0	0	0	0	Niet aangeboden	Niet aangeboden	Niet aangeboden		0
	61.5	5.5	R14041	9	2021-05-09	Covid-clof 2021 - Middag	0	0	0	0	0	0	0	Goed	Goed	Goed		0
	62	6	R14041	9	2021-05-10	Covid-clof 2021 - Ochtend	0	0	0	5	0	0	5	Niet aangeboden	Niet aangeboden	Niet aangeboden		5
	62.5	6.5	R14041	9	2021-05-10	Covid-clof 2021 - Middag	0	0	0	0	0	0	0	Goed	Slecht	Goed	5	5
	63	7	R14041	9	2021-05-11	Covid-clof 2021 - Ochtend	0	0	0	0	0	0	0	Niet aangeboden	Niet aangeboden	Niet aangeboden		0
	63.5	7.5	R14041	9	2021-05-11	Covid-clof 2021 - Middag	0	0	0	0	0	0	0	Goed	Goed	Goed		0
	64	8	R14041	9	2021-05-12	Covid-clof 2021 - Ochtend	0	0	0	0	0	0	0	Matig	Matig	Niet aangeboden	5	5
	64.5	8.5	R14041	9	2021-05-12	Covid-clof 2021 - Middag	0	0	0	0	0	0	0	Goed	Goed	Goed		0
	65	9	R14041	9	2021-05-13	Covid-clof 2021 - Ochtend	0	0	0	0	0	0	0	Goed	Goed	Niet aangeboden		0
	65.5	9.5	R14041	9	2021-05-13	Covid-clof 2021 - Middag	0	0	0	0	0	0	0	Goed	Goed	Goed		0
	66	10	R14041	9	2021-05-14	Covid-clof 2021 - Ochtend	0	0	0	0	2	0	2	Niet aangeboden	Niet aangeboden	Niet aangeboden		2
	66.5	10.5	R14041	9	2021-05-14	Covid-clof 2021 - Middag	0	0	0	0	0	0	0	Goed	Goed	Goed		0
	67	11	R14041	9	2021-05-15	Covid-clof 2021 - Ochtend	0	0	0	0	0	0	0	Goed	Goed	Niet aangeboden		0
	67.5	11.5	R14041	9	2021-05-15	Covid-clof 2021 - Middag	0	0	0	0	0	0	0	Goed	Goed	Goed		0
	68	12	R14041	9	2021-05-16	Covid-clof 2021 - Ochtend	0	0	0	5	0	0	5	Niet aangeboden	Niet aangeboden	Niet aangeboden		5
	68.5	12.5	R14041	9	2021-05-16	Covid-clof 2021 - Middag	0	0	0	0	0	0	0	Goed	Goed	Goed		0
	69	13	R14041	9	2021-05-17	Covid-clof 2021 - Ochtend	0	0	0	0	0	0	0	Goed	Goed	Niet aangeboden		0
	69.5	13.5	R14041	9	2021-05-17	Covid-clof 2021 - Middag	0	0	0	0	2	0	2	Goed	Goed	Goed		2
	70	14	R14041	9	2021-05-18	Covid-clof 2021 - Ochtend	0	0	0	0	0	0	0	Niet aangeboden	Niet aangeboden	Niet aangeboden		0
	70.5	14.5	R14041	9	2021-05-18	Covid-clof 2021 - Middag	0	0	0	15	0	0	15	Goed	Slecht	Goed	5	20
	35	-21	R14074	10	2021-04-13	Covid-clof 2021 - Ochtend	0	0	0	0	0	0	0	Goed	Goed	Goed		0
	36.5	-20.5	R14074	10	2021-04-13	Covid-clof 2021 - Middag	0	0	0	0	0	0	0	Goed	Goed	Goed		0
	36	-20	R14074	10	2021-04-14	Covid-clof 2021 - Ochtend	0	0	0	0	2	0	2	Goed	Matig	Niet aangeboden	3	5
	36.5	-19.5	R14074	10	2021-04-14	Covid-clof 2021 - Middag	0	0	0	0	0	0	0	Goed	Goed	Goed		0
	37	-19	R14074	10	2021-04-15	Covid-clof 2021 - Ochtend	0	0	0	0	0	0	0	Goed	Goed	Niet aangeboden		0
	37.5	-18.5	R14074	10	2021-04-15	Covid-clof 2021 - Middag	0	0	0	0	0	0	0	Goed	Goed	Goed		0
	38	-18	R14074	10	2021-04-16	Covid-clof 2021 - Ochtend	0	0	0	0	0	0	0	Goed	Goed	Niet aangeboden		0
	38.5	-17.5	R14074	10	2021-04-16	Covid-clof 2021 - Middag	0	0	0	0	0	0	0	Goed	Goed	Goed		0
	39	-17	R14074	10	2021-04-17	Covid-clof 2021 - Ochtend	0	0	0	0	0	0	0	Goed	Goed	Niet aangeboden		0
	39.5	-16.5	R14074	10	2021-04-17	Covid-clof 2021 - Middag	0	0	0	0	2	0	2	Goed	Goed	Goed		2
	40	-16	R14074	10	2021-04-18	Covid-clof 2021 - Ochtend	0	0	0	0	2	0	2	Goed	Goed	Niet aangeboden		2
	40.5	-15.5	R14074	10	2021-04-18	Covid-clof 2021 - Middag	0	0	0	0	2	0	2	Goed	Goed	Goed		2
	41	-15	R14074	10	2021-04-19	Covid-clof 2021 - Ochtend	0	0	0	0	0	0	0	Goed	Goed	Niet aangeboden		0
	41.5	-14.5	R14074	10	2021-04-19	Covid-clof 2021 - Middag	0	0	0	0	0	0	0	Goed	Goed	Goed		0
	42	-14	R14074	10	2021-04-20	Covid-clof 2021 - Ochtend	0	0	0	0	2	0	2	Niet aangeboden	Niet aangeboden	Niet aangeboden		2
	42.5	-13.5	R14074	10	2021-04-20	Covid-clof 2021 - Middag	0	0	0	0	2	0	2	Goed	Goed	Goed		2
	43	-13	R14074	10	2021-04-21	Covid-clof 2021 - Ochtend	0	0	0	0	2	0	2	Matig	Slecht	Niet aangeboden	10	12
	43.5	-12.5	R14074	10	2021-04-21	Covid-clof 2021 - Middag	0	0	0	0	0	0	0	Goed	Goed	Goed		0
	44	-12	R14074	10	2021-04-22	Covid-clof 2021 - Ochtend	0	0	0	0	2	0	2	Matig	Slecht	Niet aangeboden	10	12
	44.5	-11.5	R14074	10	2021-04-22	Covid-clof 2021 - Middag	0	0	0	0	0	0	0	Goed	Goed	Goed		0
	45	-11	R14074	10	2021-04-23	Covid-clof 2021 - Ochtend	0	0	0	0	0	0	0	Goed	Slecht	Goed	5	5
	45.5	-10.5	R14074	10	2021-04-23	Covid-clof 2021 - Middag	0	0	0	0	0	0	0	Goed	Goed	Goed		0
	46	-10	R14074	10	2021-04-24	Covid-clof 2021 - Ochtend	0	0	0	0	0	0	0	Goed	Slecht	Niet aangeboden	5	5
	46.5	-9.5	R14074	10	2021-04-24	Covid-clof 2021 - Middag	0	0	0	0	0	0	0	Goed	Goed	Goed		0
	47	-9	R14074	10	2021-04-25	Covid-clof 2021 - Ochtend	0	0	0	0	0	0	0	Goed	Goed	Niet aangeboden		0
	47.5	-8.5	R14074	10	2021-04-25	Covid-clof 2021 - Middag	0	0	0	0	0	0	0	Goed	Goed	Goed		0
	48	-8	R14074	10	2021-04-26	Covid-clof 2021 - Ochtend	0	0	0	0	0	0	0	Goed	Matig	Niet aangeboden	3	3
	48.5	-7.5	R14074	10	2021-04-26	Covid-clof 2021 - Middag	0	0	0	0	0	0	0	Goed	Goed	Goed		0
	49	-7	R14074	10	2021-04-27	Covid-clof 2021 - Ochtend	0	0	0	0	2	0	2	Matig	Matig	Niet aangeboden	5	7
	49.5	-6.5	R14074	10	2021-04-27	Covid-clof 2021 - Middag	0	0	0	0	0	0	0	Goed	Goed	Goed		0
	50	-6	R14074	10	2021-04-28	Covid-clof 2021 - Ochtend	0	0	0	0	0	0	0	Matig	Goed	Niet aangeboden	3	3
	50.5	-5.5	R14074	10	2021-04-28	Covid-clof 2021 - Middag	0	0	0	0	0	0	0	Goed	Goed	Goed		0
	51	-5	R14074	10	2021-04-29	Covid-clof 2021 - Ochtend	0	0	0	0	0	0	0	Goed	Goed	Goed	3	3
	51.5	-4.5	R14074	10	2021-04-29	Covid-clof 2021 - Middag	0	0	0	0	0	0	0	Goed	Goed	Goed		0
	52	-4	R14074	10	2021-04-30	Covid-clof 2021 - Ochtend	0	0	0	0	0	0	0	Matig	Goed	Niet aangeboden	3	3
	52.5	-3.5	R14074	10	2021-04-30	Covid-clof 2021 - Middag	0	0	0	0	0	0	0	Goed	Goed	Goed		0
	53	-3	R14074	10	2021-05-01	Covid-clof 2021 - Ochtend	0	0	0	0	0	0	0	Goed	Slecht	Goed	5	5
	53.5	-2.5	R14074	10	2021-05-01	Covid-clof 2021 - Middag	0	0	0	0	0	0	0	Goed	Goed	Goed		0
	54	-2	R14074	10	2021-05-02	Covid-clof 2021 - Ochtend	0	0	0	0	0	0	0	Goed	Goed	Goed		0
	54.5	-1.5	R14074	10	2021-05-02	Covid-clof 2021 - Middag	0	0	0	0	0	0	0	Goed	Goed	Goed		0
	55	-1	R14074	10	2021-05-03	Covid-clof 2021 - Ochtend	0	0	0	0	0	0	0	Matig	Goed	Niet aangeboden	3	3
	55.5	-0.5	R14074	10	2021-05-03	Covid-clof 2021 - Middag	0	0	0	0	0	0	0	Goed	Goed	Goed		0
	56	0	R14074	10	2021-05-04	Covid-clof 2021 - Ochtend	0	0	0	0	0	0	0	Niet aangeboden	Niet aangeboden	Niet aangeboden		0
	56.5	0.5	R14074	10	2021-05-04	Covid-clof 2021 - Middag	0	0	0	0	0	0	0	Goed	Goed	Goed		0
	57	1	R14074	10	2021-05-05	Covid-clof 2021 - Ochtend	0	0	0	0	0	0	0	Niet aangeboden	Niet aangeboden	Niet aangeboden		0
	57.5	1.5	R14074	10	2021-05-05	Covid-clof 2021 - Middag	0	0	0	0	2	0	2	Goed	Goed	Goed		2
	58	2	R14074	10	2021-05-06	Covid-clof 2021 - Ochtend	0	0	0	0	0	0	0	Niet aangeboden	Niet aangeboden	Niet aangeboden		0
	58.5	2.5	R14074	10	2021-05-06	Covid-clof 2021 - Middag	0	0	0	0	0	0	0	Goed	Goed	Goed		0
	59	3	R14074	10	2021-05-07	Covid-clof 2021 - Ochtend	0	0	0	0	2	0	2	Niet aangeboden	Niet aangeboden	Niet aangeboden		2
	59.5	3.5	R14074	10	2021-05-07	Covid-clof 2021 - Middag	0	0	0	0	0	0	0	Goed	Goed	Goed		0
	60	4	R14074	10	2021-05-08	Covid-clof 2021 - Ochtend	0	0	0	0	0	0	0	Niet aangeboden	Niet aangeboden	Goed		0
	60.5	4.5	R14074	10	2021-05-08	Covid-clof 2021 - Middag	0	0	0	0	0	0	0	Goed	Goed	Goed		0
	61	5	R14074	10	2021-05-09	Covid-clof 2021 - Ochtend	0	0	0	0	2	0	2	Niet aangeboden	Niet aangeboden	Niet aangeboden		2
	61.5	5.5	R14074	10	2021-05-09	Covid-clof 2021 - Middag	0	0	0	0	0	0	0	Goed	Goed	Goed		0
	62	6	R14074	10	2021-05-10	Covid-clof 2021 - Ochtend	0	0	0	0	2	0	2	Niet aangeboden	Niet aangeboden	Niet aangeboden		2
	62.5	6.5	R14074	10	2021-05-10	Covid-clof 2021 - Middag	0	0	0	0	2	0	2	Goed	Goed	Goed		2
	63	7	R14074	10	2021-05-11	Covid-clof 2021 - Ochtend	0	0	0	5	2	0	7	Niet aangeboden	Niet aangeboden	Niet aangeboden		7
	63.5	7.5	R14074	10	2021-05-11	Covid-clof 2021 - Middag	0	0	0	0	0	0	0	Goed	Goed	Goed		0
	64	8	R14074	10	2021-05-12	Covid-clof 2021 - Ochtend	0	0	0	5	2	0	7	Matig	Goed	Niet aangeboden	3	10
	64.5	8.5	R14074	10	2021-05-12	Covid-clof 2021 - Middag	0	0	0	0	0	0	0	Goed	Matig	Slecht	3	3
	65	9	R14074	10	2021-05-13	Covid-clof 2021 - Ochtend	0	0	0	0	0	0	0	Goed	Goed	Niet aangeboden		0
	65.5	9.5	R14074	10	2021-05-13	Covid-clof 2021 - Middag	0	0	0	0	0	0	0	Goed	Goed	Goed		0
	66	10	R14074	10	2021-05-14	Covid-clof 2021 - Ochtend	0	0	0	0	2	0	2	Niet aangeboden	Niet aangeboden	Niet aangeboden		2
	66.5	10.5	R14074	10	2021-05-14	Covid-clof 2021 - Middag	0	0	0	0	0	0	0	Goed	Goed	Goed		0
	67	11	R14074	10	2021-05-15	Covid-clof 2021 - Ochtend	0	0	0	5	2	0	7	Goed	Goed	Niet aangeboden		7
	67.5	11.5	R14074	10	2021-05-15	Covid-clof 2021 - Middag	0	0	0	5	2	0	7	Goed	Goed	Goed		7
	68	12	R14074	10	2021-05-16	Covid-clof 2021 - Ochtend	0	0	0	5	2	0	7	Niet aangeboden	Niet aangeboden	Niet aangeboden		7
	68.5	12.5	R14074	10	2021-05-16	Covid-clof 2021 - Middag	0	0	0	5	2	0	7	Goed	Goed	Goed		7
	69	13	R14074	10	2021-05-17	Covid-clof 2021 - Ochtend	0	0	0	5	0	0	5	Goed	Goed	Niet aangeboden		5
	69.5	13.5	R14074	10	2021-05-17	Covid-clof 2021 - Middag	0	0	0	5	0	0	5	Goed	Goed	Goed		5
	70	14	R14074	10	2021-05-18	Covid-clof 2021 - Ochtend	0	0	0	5	2	0	7	Niet aangeboden	Niet aangeboden	Niet aangeboden		7
	70.5	14.5	R14074	10	2021-05-18	Covid-clof 2021 - Middag	0	0	0	0	2	0	2	Goed	Goed	Goed		2
	35	-21	R14094	11	2021-04-13	Covid-clof 2021 - Ochtend	0	0	0	0	0	0	0	Goed	Goed	Niet aangeboden		0
	36.5	-20.5	R14094	11	2021-04-13	Covid-clof 2021 - Middag	0	0	0	0	0	0	0	Goed	Goed	Goed		0
	36	-20	R14094	11	2021-04-14	Covid-clof 2021 - Ochtend	0	0	0	0	2	0	2	Goed	Goed	Niet aangeboden		2
	36.5	-19.5	R14094	11	2021-04-14	Covid-clof 2021 - Middag	0	0	0	0	0	0	0	Goed	Goed	Goed		0
	37	-19	R14094	11	2021-04-15	Covid-clof 2021 - Ochtend	0	0	0	0	2	0	2	Goed	Goed	Niet aangeboden		2
	37.5	-18.5	R14094	11	2021-04-15	Covid-clof 2021 - Middag	0	0	0	0	0	0	0	Goed	Goed	Goed		0
	38	-18	R14094	11	2021-04-16	Covid-clof 2021 - Ochtend	0	0	0	0	2	0	2	Goed	Goed	Niet aangeboden		2
	38.5	-17.5	R14094	11	2021-04-16	Covid-clof 2021 - Middag	0	0	0	0	0	0	0	Goed	Goed	Goed		0
	39	-17	R14094	11	2021-04-17	Covid-clof 2021 - Ochtend	0	0	0	0	2	0	2	Matig	Goed	Niet aangeboden	3	5
	39.5	-16.5	R14094	11	2021-04-17	Covid-clof 2021 - Middag	0	0	0	0	2	0	2	Goed	Goed	Goed		2
	40	-16	R14094	11	2021-04-18	Covid-clof 2021 - Ochtend	0	0	0	0	2	0	2	Goed	Goed	Niet aangeboden		2
	40.5	-15.5	R14094	11	2021-04-18	Covid-clof 2021 - Middag	0	0	0	0	2	0	2	Goed	Goed	Goed		2
	41	-15	R14094	11	2021-04-19	Covid-clof 2021 - Ochtend	0	0	0	0	2	0	2	Goed	Goed	Niet aangeboden		2
	41.5	-14.5	R14094	11	2021-04-19	Covid-clof 2021 - Middag	0	0	0	0	2	0	2	Goed	Goed	Goed		2
	42	-14	R14094	11	2021-04-20	Covid-clof 2021 - Ochtend	0	0	0	0	2	0	2	Niet aangeboden	Niet aangeboden	Niet aangeboden		2
	42.5	-13.5	R14094	11	2021-04-20	Covid-clof 2021 - Middag	0	0	0	0	0	0	0	Goed	Goed	Goed		0
	43	-13	R14094	11	2021-04-21	Covid-clof 2021 - Ochtend	0	0	0	0	2	0	2	Matig	Goed	Niet aangeboden	3	5
	43.5	-12.5	R14094	11	2021-04-21	Covid-clof 2021 - Middag	0	0	0	0	2	0	2	Goed	Goed	Goed		2
	44	-12	R14094	11	2021-04-22	Covid-clof 2021 - Ochtend	0	0	0	0	2	0	2	Matig	Matig	Niet aangeboden	5	7
	44.5	-11.5	R14094	11	2021-04-22	Covid-clof 2021 - Middag	0	0	0	0	2	0	2	Goed	Goed	Goed		2
	45	-11	R14094	11	2021-04-23	Covid-clof 2021 - Ochtend	0	0	0	0	2	0	2	Goed	Slecht	Goed	5	7
	45.5	-10.5	R14094	11	2021-04-23	Covid-clof 2021 - Middag	0	0	0	0	0	0	0	Goed	Goed	Goed		0
	46	-10	R14094	11	2021-04-24	Covid-clof 2021 - Ochtend	0	0	0	0	2	0	2	Goed	Goed	Niet aangeboden		2
	46.5	-9.5	R14094	11	2021-04-24	Covid-clof 2021 - Middag	0	0	0	0	2	0	2	Goed	Goed	Goed		2
	47	-9	R14094	11	2021-04-25	Covid-clof 2021 - Ochtend	0	0	0	0	0	0	0	Goed	Goed	Niet aangeboden		0
	47.5	-8.5	R14094	11	2021-04-25	Covid-clof 2021 - Middag	0	0	0	0	0	0	0	Goed	Goed	Goed		0
	48	-8	R14094	11	2021-04-26	Covid-clof 2021 - Ochtend	0	0	0	0	0	0	0	Goed	Goed	Niet aangeboden		0
	48.5	-7.5	R14094	11	2021-04-26	Covid-clof 2021 - Middag	0	0	0	0	0	0	0	Goed	Goed	Goed		0
	49	-7	R14094	11	2021-04-27	Covid-clof 2021 - Ochtend	0	0	0	0	2	0	2	Matig	Goed	Niet aangeboden	3	5
	49.5	-6.5	R14094	11	2021-04-27	Covid-clof 2021 - Middag	0	0	0	0	0	0	0	Goed	Goed	Goed		0
	50	-6	R14094	11	2021-04-28	Covid-clof 2021 - Ochtend	0	0	0	0	0	0	0	Matig	Goed	Niet aangeboden	3	3
	50.5	-5.5	R14094	11	2021-04-28	Covid-clof 2021 - Middag	0	0	0	0	0	0	0	Goed	Goed	Goed		0
	51	-5	R14094	11	2021-04-29	Covid-clof 2021 - Ochtend	0	0	0	0	0	0	0	Goed	Goed	Goed		0
	51.5	-4.5	R14094	11	2021-04-29	Covid-clof 2021 - Middag	0	0	0	0	2	0	2	Goed	Goed	Goed		2
	52	-4	R14094	11	2021-04-30	Covid-clof 2021 - Ochtend	0	0	0	0	0	0	0	Matig	Goed	Niet aangeboden	3	3
	52.5	-3.5	R14094	11	2021-04-30	Covid-clof 2021 - Middag	0	0	0	0	0	0	0	Goed	Goed	Goed		0
	53	-3	R14094	11	2021-05-01	Covid-clof 2021 - Ochtend	0	0	0	0	0	0	0	Goed	Matig	Goed	3	3
	53.5	-2.5	R14094	11	2021-05-01	Covid-clof 2021 - Middag	0	0	0	0	0	0	0	Goed	Goed	Goed		0
	54	-2	R14094	11	2021-05-02	Covid-clof 2021 - Ochtend	0	0	0	0	0	0	0	Goed	Goed	Goed		0
	54.5	-1.5	R14094	11	2021-05-02	Covid-clof 2021 - Middag	0	0	0	0	0	0	0	Goed	Goed	Goed		0
	55	-1	R14094	11	2021-05-03	Covid-clof 2021 - Ochtend	0	0	0	0	0	0	0	Matig	Goed	Niet aangeboden	3	3
	55.5	-0.5	R14094	11	2021-05-03	Covid-clof 2021 - Middag	0	0	0	0	0	0	0	Goed	Goed	Goed		0
	56	0	R14094	11	2021-05-04	Covid-clof 2021 - Ochtend	0	0	0	0	0	0	0	Niet aangeboden	Niet aangeboden	Niet aangeboden		0
	56.5	0.5	R14094	11	2021-05-04	Covid-clof 2021 - Middag	0	0	0	0	0	0	0	Goed	Goed	Goed		0
	57	1	R14094	11	2021-05-05	Covid-clof 2021 - Ochtend	0	0	0	0	0	0	0	Niet aangeboden	Niet aangeboden	Niet aangeboden		0
	57.5	1.5	R14094	11	2021-05-05	Covid-clof 2021 - Middag	0	0	0	0	0	0	0	Goed	Goed	Goed		0
	58	2	R14094	11	2021-05-06	Covid-clof 2021 - Ochtend	0	0	0	0	0	0	0	Niet aangeboden	Niet aangeboden	Niet aangeboden		0
	58.5	2.5	R14094	11	2021-05-06	Covid-clof 2021 - Middag	0	0	0	0	0	0	0	Goed	Matig	Goed	3	3
	59	3	R14094	11	2021-05-07	Covid-clof 2021 - Ochtend	0	0	0	0	2	0	2	Niet aangeboden	Niet aangeboden	Niet aangeboden		2
	59.5	3.5	R14094	11	2021-05-07	Covid-clof 2021 - Middag	0	0	0	0	0	0	0	Goed	Goed	Goed		0
	60	4	R14094	11	2021-05-08	Covid-clof 2021 - Ochtend	0	0	0	0	2	0	2	Niet aangeboden	Niet aangeboden	Goed		2
	60.5	4.5	R14094	11	2021-05-08	Covid-clof 2021 - Middag	0	0	0	0	2	0	2	Goed	Goed	Goed		2
	61	5	R14094	11	2021-05-09	Covid-clof 2021 - Ochtend	0	0	0	0	2	0	2	Niet aangeboden	Niet aangeboden	Niet aangeboden		2
	61.5	5.5	R14094	11	2021-05-09	Covid-clof 2021 - Middag	0	0	0	0	0	0	0	Goed	Goed	Goed		0
	62	6	R14094	11	2021-05-10	Covid-clof 2021 - Ochtend	0	0	0	0	0	0	0	Niet aangeboden	Niet aangeboden	Niet aangeboden		0
	62.5	6.5	R14094	11	2021-05-10	Covid-clof 2021 - Middag	0	0	0	0	2	0	2	Goed	Goed	Goed		2
	63	7	R14094	11	2021-05-11	Covid-clof 2021 - Ochtend	0	0	0	0	0	0	0	Niet aangeboden	Niet aangeboden	Niet aangeboden		0
	63.5	7.5	R14094	11	2021-05-11	Covid-clof 2021 - Middag	0	0	0	0	0	0	0	Goed	Goed	Goed		0
	64	8	R14094	11	2021-05-12	Covid-clof 2021 - Ochtend	0	0	0	0	2	0	2	Matig	Goed	Niet aangeboden	3	5
	64.5	8.5	R14094	11	2021-05-12	Covid-clof 2021 - Middag	0	0	0	0	0	0	0	Goed	Goed	Goed		0
	65	9	R14094	11	2021-05-13	Covid-clof 2021 - Ochtend	0	0	0	0	0	0	0	Goed	Goed	Niet aangeboden		0
	65.5	9.5	R14094	11	2021-05-13	Covid-clof 2021 - Middag	0	0	0	0	0	0	0	Goed	Goed	Goed		0
	66	10	R14094	11	2021-05-14	Covid-clof 2021 - Ochtend	0	0	0	0	2	0	2	Niet aangeboden	Niet aangeboden	Niet aangeboden		2
	66.5	10.5	R14094	11	2021-05-14	Covid-clof 2021 - Middag	0	0	0	5	0	0	5	Goed	Goed	Goed		5
	67	11	R14094	11	2021-05-15	Covid-clof 2021 - Ochtend	0	0	0	0	2	0	2	Goed	Goed	Niet aangeboden		2
	67.5	11.5	R14094	11	2021-05-15	Covid-clof 2021 - Middag	0	0	0	0	0	0	0	Goed	Goed	Goed		0
	68	12	R14094	11	2021-05-16	Covid-clof 2021 - Ochtend	0	0	0	0	0	0	0	Niet aangeboden	Niet aangeboden	Niet aangeboden		0
	68.5	12.5	R14094	11	2021-05-16	Covid-clof 2021 - Middag	0	0	0	0	0	0	0	Goed	Goed	Goed		0
	69	13	R14094	11	2021-05-17	Covid-clof 2021 - Ochtend	0	0	0	0	0	0	0	Goed	Goed	Niet aangeboden		0
	69.5	13.5	R14094	11	2021-05-17	Covid-clof 2021 - Middag	0	0	0	0	0	0	0	Goed	Goed	Goed		0
	70	14	R14094	11	2021-05-18	Covid-clof 2021 - Ochtend	0	0	0	0	2	0	2	Niet aangeboden	Niet aangeboden	Niet aangeboden		2
	70.5	14.5	R14094	11	2021-05-18	Covid-clof 2021 - Middag	0	0	0	0	2	0	2	Goed	Goed	Goed		2
	35	-21	R16015	12	2021-04-13	Covid-clof 2021 - Ochtend	0	0	0	0	0	0	0	Goed	Slecht	Niet aangeboden	5	5
	36.5	-20.5	R16015	12	2021-04-13	Covid-clof 2021 - Middag	0	0	0	0	0	0	0	Goed	Goed	Goed		0
	36	-20	R16015	12	2021-04-14	Covid-clof 2021 - Ochtend	0	0	0	0	0	0	0	Goed	Slecht	Niet aangeboden	5	5
	36.5	-19.5	R16015	12	2021-04-14	Covid-clof 2021 - Middag	0	0	0	0	0	0	0	Goed	Goed	Goed		0
	37	-19	R16015	12	2021-04-15	Covid-clof 2021 - Ochtend	0	0	0	0	0	0	0	Goed	Matig	Niet aangeboden	3	3
	37.5	-18.5	R16015	12	2021-04-15	Covid-clof 2021 - Middag	0	0	0	0	0	0	0	Goed	Slecht	Niet aangeboden		0
	38	-18	R16015	12	2021-04-16	Covid-clof 2021 - Ochtend	0	0	0	0	2	0	2	Matig	Matig	Niet aangeboden	5	7
	38.5	-17.5	R16015	12	2021-04-16	Covid-clof 2021 - Middag	0	0	0	0	0	0	0	Goed	Goed	Goed		0
	39	-17	R16015	12	2021-04-17	Covid-clof 2021 - Ochtend	0	0	0	0	0	0	0	Matig	Slecht	Niet aangeboden	10	10
	39.5	-16.5	R16015	12	2021-04-17	Covid-clof 2021 - Middag	0	0	0	0	0	0	0	Goed	Goed	Goed		0
	40	-16	R16015	12	2021-04-18	Covid-clof 2021 - Ochtend	0	0	0	0	0	0	0	Matig	Slecht	Niet aangeboden	10	10
	40.5	-15.5	R16015	12	2021-04-18	Covid-clof 2021 - Middag	0	0	0	0	0	0	0	Goed	Goed	Goed		0
	41	-15	R16015	12	2021-04-19	Covid-clof 2021 - Ochtend	0	0	0	0	0	0	0	Goed	Goed	Niet aangeboden		0
	41.5	-14.5	R16015	12	2021-04-19	Covid-clof 2021 - Middag	0	0	0	0	0	0	0	Goed	Goed	Goed		0
	42	-14	R16015	12	2021-04-20	Covid-clof 2021 - Ochtend	0	0	0	0	0	0	0	Niet aangeboden	Niet aangeboden	Niet aangeboden		0
	42.5	-13.5	R16015	12	2021-04-20	Covid-clof 2021 - Middag	0	0	0	0	0	0	0	Goed	Goed	Goed		0
	43	-13	R16015	12	2021-04-21	Covid-clof 2021 - Ochtend	0	0	0	0	2	0	2	Matig	Slecht	Niet aangeboden	10	12
	43.5	-12.5	R16015	12	2021-04-21	Covid-clof 2021 - Middag	0	0	0	0	0	0	0	Goed	Goed	Goed		0
	44	-12	R16015	12	2021-04-22	Covid-clof 2021 - Ochtend	0	0	0	0	0	0	0	Matig	Slecht	Niet aangeboden	10	10
	44.5	-11.5	R16015	12	2021-04-22	Covid-clof 2021 - Middag	0	0	0	0	0	0	0	Goed	Goed	Goed		0
	45	-11	R16015	12	2021-04-23	Covid-clof 2021 - Ochtend	0	0	0	0	0	0	0	Goed	Slecht	Goed	5	5
	45.5	-10.5	R16015	12	2021-04-23	Covid-clof 2021 - Middag	0	0	0	0	0	0	0	Goed	Goed	Goed		0
	46	-10	R16015	12	2021-04-24	Covid-clof 2021 - Ochtend	0	0	0	0	0	0	0	Goed	Slecht	Niet aangeboden	5	5
	46.5	-9.5	R16015	12	2021-04-24	Covid-clof 2021 - Middag	0	0	0	0	0	0	0	Goed	Goed	Goed		0
	47	-9	R16015	12	2021-04-25	Covid-clof 2021 - Ochtend	0	0	0	0	0	0	0	Goed	Matig	Niet aangeboden	3	3
	47.5	-8.5	R16015	12	2021-04-25	Covid-clof 2021 - Middag	0	0	0	0	0	0	0	Goed	Goed	Goed		0
	48	-8	R16015	12	2021-04-26	Covid-clof 2021 - Ochtend	0	0	0	0	0	0	0	Goed	Goed	Niet aangeboden		0
	48.5	-7.5	R16015	12	2021-04-26	Covid-clof 2021 - Middag	0	0	0	0	0	0	0	Goed	Goed	Goed		0
	49	-7	R16015	12	2021-04-27	Covid-clof 2021 - Ochtend	0	0	0	0	0	0	0	Goed	Slecht	Niet aangeboden	5	5
	49.5	-6.5	R16015	12	2021-04-27	Covid-clof 2021 - Middag	0	0	0	0	0	0	0	Goed	Goed	Goed		0
	50	-6	R16015	12	2021-04-28	Covid-clof 2021 - Ochtend	0	0	0	0	0	0	0	Matig	Slecht	Niet aangeboden	10	10
	50.5	-5.5	R16015	12	2021-04-28	Covid-clof 2021 - Middag	0	0	0	0	0	0	0	Goed	Goed	Goed		0
	51	-5	R16015	12	2021-04-29	Covid-clof 2021 - Ochtend	0	0	0	0	0	0	0	Goed	Matig	Goed	3	3
	51.5	-4.5	R16015	12	2021-04-29	Covid-clof 2021 - Middag	0	0	0	0	0	0	0	Goed	Goed	Goed		0
	52	-4	R16015	12	2021-04-30	Covid-clof 2021 - Ochtend	0	0	0	0	0	0	0	Matig	Matig	Niet aangeboden	5	5
	52.5	-3.5	R16015	12	2021-04-30	Covid-clof 2021 - Middag	0	0	0	0	0	0	0	Goed	Goed	Goed		0
	53	-3	R16015	12	2021-05-01	Covid-clof 2021 - Ochtend	0	0	0	0	0	0	0	Goed	Slecht	Goed	5	5
	53.5	-2.5	R16015	12	2021-05-01	Covid-clof 2021 - Middag	0	0	0	0	0	0	0	Goed	Goed	Goed		0
	54	-2	R16015	12	2021-05-02	Covid-clof 2021 - Ochtend	0	0	0	0	0	0	0	Goed	Matig	Goed	3	3
	54.5	-1.5	R16015	12	2021-05-02	Covid-clof 2021 - Middag	0	0	0	0	0	0	0	Goed	Goed	Goed		0
	55	-1	R16015	12	2021-05-03	Covid-clof 2021 - Ochtend	0	0	0	0	0	0	0	Matig	Matig	Niet aangeboden	5	5
	55.5	-0.5	R16015	12	2021-05-03	Covid-clof 2021 - Middag	0	0	0	0	0	0	0	Goed	Goed	Goed		0
	56	0	R16015	12	2021-05-04	Covid-clof 2021 - Ochtend	0	0	0	0	0	0	0	Niet aangeboden	Niet aangeboden	Niet aangeboden		0
	56.5	0.5	R16015	12	2021-05-04	Covid-clof 2021 - Middag	0	0	0	0	0	0	0	Goed	Goed	Goed		0
	57	1	R16015	12	2021-05-05	Covid-clof 2021 - Ochtend	0	0	0	0	0	0	0	Niet aangeboden	Niet aangeboden	Niet aangeboden		0
	57.5	1.5	R16015	12	2021-05-05	Covid-clof 2021 - Middag	0	0	0	0	0	0	0	Goed	Goed	Goed		0
	58	2	R16015	12	2021-05-06	Covid-clof 2021 - Ochtend	0	0	0	0	0	0	0	Niet aangeboden	Niet aangeboden	Niet aangeboden		0
	58.5	2.5	R16015	12	2021-05-06	Covid-clof 2021 - Middag	0	0	0	0	0	0	0	Goed	Goed	Goed		0
	59	3	R16015	12	2021-05-07	Covid-clof 2021 - Ochtend	0	0	0	0	0	0	0	Niet aangeboden	Niet aangeboden	Niet aangeboden		0
	59.5	3.5	R16015	12	2021-05-07	Covid-clof 2021 - Middag	0	0	0	0	0	0	0	Goed	Goed	Goed		0
	60	4	R16015	12	2021-05-08	Covid-clof 2021 - Ochtend	0	0	0	0	2	0	2	Niet aangeboden	Niet aangeboden	Goed		2
	60.5	4.5	R16015	12	2021-05-08	Covid-clof 2021 - Middag	0	0	0	0	2	0	2	Goed	Goed	Goed		2
	61	5	R16015	12	2021-05-09	Covid-clof 2021 - Ochtend	0	0	0	0	0	0	0	Niet aangeboden	Niet aangeboden	Niet aangeboden		0
	61.5	5.5	R16015	12	2021-05-09	Covid-clof 2021 - Middag	0	0	0	0	0	0	0	Goed	Goed	Goed		0
	62	6	R16015	12	2021-05-10	Covid-clof 2021 - Ochtend	0	0	0	0	0	0	0	Niet aangeboden	Niet aangeboden	Niet aangeboden		0
	62.5	6.5	R16015	12	2021-05-10	Covid-clof 2021 - Middag	0	0	0	0	2	0	2	Goed	Matig	Goed	3	5
	63	7	R16015	12	2021-05-11	Covid-clof 2021 - Ochtend	0	0	0	5	0	0	5	Niet aangeboden	Niet aangeboden	Niet aangeboden		5
	63.5	7.5	R16015	12	2021-05-11	Covid-clof 2021 - Middag	0	0	0	0	0	0	0	Goed	Goed	Goed		0
	64	8	R16015	12	2021-05-12	Covid-clof 2021 - Ochtend	0	0	0	5	0	0	5	Matig	Matig	Niet aangeboden	5	10
	64.5	8.5	R16015	12	2021-05-12	Covid-clof 2021 - Middag	0	0	0	0	0	0	0	Goed	Goed	Goed		0
	65	9	R16015	12	2021-05-13	Covid-clof 2021 - Ochtend	0	0	0	0	0	0	0	Goed	Goed	Niet aangeboden		0
	65.5	9.5	R16015	12	2021-05-13	Covid-clof 2021 - Middag	0	0	0	0	0	0	0	Goed	Goed	Goed		0
	66	10	R16015	12	2021-05-14	Covid-clof 2021 - Ochtend	0	0	0	0	2	0	2	Niet aangeboden	Niet aangeboden	Niet aangeboden		2
	66.5	10.5	R16015	12	2021-05-14	Covid-clof 2021 - Middag	0	0	0	0	0	0	0	Goed	Goed	Goed		0
	67	11	R16015	12	2021-05-15	Covid-clof 2021 - Ochtend	0	0	0	0	0	0	0	Goed	Goed	Niet aangeboden		0
	67.5	11.5	R16015	12	2021-05-15	Covid-clof 2021 - Middag	0	0	0	0	0	0	0	Goed	Goed	Goed		0
	68	12	R16015	12	2021-05-16	Covid-clof 2021 - Ochtend	0	0	0	5	0	0	5	Niet aangeboden	Niet aangeboden	Niet aangeboden		5
	68.5	12.5	R16015	12	2021-05-16	Covid-clof 2021 - Middag	0	0	0	0	0	0	0	Goed	Goed	Goed		0
	69	13	R16015	12	2021-05-17	Covid-clof 2021 - Ochtend	0	0	0	5	0	0	5	Goed	Goed	Niet aangeboden		5
	69.5	13.5	R16015	12	2021-05-17	Covid-clof 2021 - Middag	0	0	0	0	2	0	2	Goed	Goed	Goed		2
	70	14	R16015	12	2021-05-18	Covid-clof 2021 - Ochtend	0	0	0	0	0	0	0	Niet aangeboden	Niet aangeboden	Niet aangeboden		0
	70.5	14.5	R16015	12	2021-05-18	Covid-clof 2021 - Middag	0	0	0	15	0	0	15	Goed	Slecht	Goed	5	20

## Sheet: Suppl. Table 5. Lung pathology
Supplementary Table 5. Lung pathology
0= no lesions, 1=minimal, 2=mild, 3=moderate, 4=severe
na = nor present or insufficient tissue or insufficient quality of tissue
LR (lower right), MR (middle right), UR (upper right), AC (accessory right), LL (lower left), ML (middle left), UL (upper left) lung lobes
Animal	Group	Lobe	Bronchus*	Bronchiolar**	Peri-vascular inflammatory infiltrates	Peribronchiolar inflammatory infiltrates	Acute diffuse alveolar damage	Alveolar cellular exudate and oedema and/or fibrin	Alveolar septal inflammatory cells	Fibrosis/collagen deposition	Broncho-alveolar hyperplasia	Alveolar hemorrhage	BALT hyperplasia	Eosinophils	Total
r08117	MVA-WT	LR	1	1	2	1	0	1	2.5	0	0	0	1	0	9.5
		MR	1	1	1	1	0	0.5	0.5	0	1	0	0	0	6
		UR	1	1	1.5	1	0	0	1.5	0	0	0	1	0	7
		AR	1	1	1	1	0	0	0.5	0	0	0	1	0	5.5
		LL	1	1	1	1	0	1	2.5	0	1	0	0	0	8.5
		ML	1	1	1	1	0	0	0	0	1	0	0	0	5
		UL	1	1	1	1	0	0	0.5	0	0	0	0	0	4.5
		Total	7	7	8.5	7	0	2.5	8	0	3	0	3	0	46
r13055	MVA-WT	LR	1	1	1	1	0	1	1.5	0	1	0	1	0	8.5
		MR	1	1	1	1	0	1	1.5	0	0	0	2	0	8.5
		UR	1	1	1	0	0	1	1	0	1	0	1	0	7
		AR	1	0	1	1	0	1	2.5	0	1	0	2	0	9.5
		LL	1	1	2	1	0	1	2.5	0	0	0	1	0	9.5
		ML	1	0	1	0	0	1	1	0	0	0	1	0	5
		UL	1	0	1	0	0	1	0.5	0	0	1	1	0	5.5
		Total	7	4	8	4	0	7	10.5	0	3	1	9	0	53.5
r13113	MVA-WT	LR	1	0	1	1	0	1	2	0	1	0	0	0	7
		MR	1	1	1	1	0	1	2	0	1	0	0	0	8
		UR	1	1	1	1	0	1	1.5	0	0	0	0	0	6.5
		AR	1	1	1	1	0	1	3	0	1	0	1	0	10
		LL	1	1	1	1	0	1	1	0	0	0	1	0	7
		ML	1	1	1	1	0	1	1	0	0	0	0	0	6
		UL	0	0	1	1	0	1	1	0	0	0	0	0	4
		Total	6	5	7	7	0	7	11.5	0	3	0	2	0	48.5
r14119	MVA-WT	LR	1	1	2	2	0	1	2.5	0	0	1	1	0	11.5
		MR	1	1	1.5	1	0	1	1.5	0	1	0	2	0	10
		UR	1	1	1.5	1	0	1	2	0	1	0	1	0	9.5
		AR	1	1	1	1	0	1	2	0	0	0	1	0	8
		LL	1	1	1	1	0	1	1	0	1	0	1	0	8
		ML	0.5	1	1	1	0	1.5	1	0	0	0	0	0	6
		UL	1	0	1	0	0	1	2	0	0	0.5	1	0	6.5
		Total	6.5	6	9	7	0	7.5	12	0	3	1.5	7	0	59.5
r15021	MVA-WT	LR	1	0	0.5	1	0	1	1.5	0	1	0	0	0	6
		MR	1	1	1	1	0	1	2	0	1	0	0	0	8
		UR	1	1	1	1	0	1	1	0	1	0	0	0	7
		AR	1	1	1	1	0	1	2.5	0	2	0	1	0	10.5
		LL	2	1	1	1	0	1	2	0	1	0	1	0	10
		ML	1	1	1	1	0	1	2	0	2	0	0	0	9
		UL	1	0	1	1	0	1.5	2	0	2	0	1	0	9.5
		Total	8	5	6.5	7	0	7.5	13	0	10	0	3	0	60
r15067	MVA-WT	LR	1	1.5	1	2	0	1	2	0	0	1	1	0	10.5
		MR	1	0	0	1	0	1	1	0	0	0	1	0	5
		UR	1	1	1	1	0	1	1.5	0	1	0	0	0	7.5
		AR	0	1.5	1.5	1	0	1	2	0	0	0	0	0	7
		LL	1	1	1	1	0	1	2.5	0	1	0	0	0	8.5
		ML	1	0	1	0.5	0	2	1	0	0	0	0	0	5.5
		UL	1	0	0	0.5	0	1	1.5	0	0	0	0.5	0	4.5
		Total	6	5	5.5	7	0	8	11.5	0	2	1	2.5	0	48.5
r10003	MVA-S	LR	1	1	1	1	0	0	0.5	0	0	0	1	0	5.5
		MR	1	0	0.5	0.5	0	0.5	1	0	0	0	0.5	0	4
		UR	1	1	1	1	0	0.5	1	0	0	0.5	0	0	6
		AR	0	1	1	1	0	0	1	0	0	0	0	0	4
		LL	1.5	1	0.5	1	0	1	1.5	0	0	0	0	0	6.5
		ML	1	1	0.5	1	0	0	1	0	0	0	0	0	4.5
		UL	1	0	0.5	1	0	0	1	0	0	0	0	0	3.5
		Total	6.5	5	5	6.5	0	2	7	0	0	0.5	1.5	0	34
r10067	MVA-S	LR	1	1	2	1	1	3.5	1	0	0	3	0	0	13.5
		MR	1	1	1	1	3	1	0	0	0	3	0	0	11
		UR	1.5	1	1	1	1.5	3	1	0	0	4	0	0	14
		AR	1	1	1.5	0.5	1.5	2.5	0.5	0	0	2.5	0	0	11
		LL	1	1	2	2	1.5	3.5	1	0	0	3.5	0	0	15.5
		ML	0	1	2	1	1.5	3	1	0	0	3	1	0	13.5
		UL	1	1	1	1	1	3	0.5	0	0	3.5	0	0	12
		Total	6.5	7	10.5	7.5	11	19.5	5	0	0	22.5	1	0	90.5
r14041	MVA-S	LR	1	1	1	1	0	1	1	0	0	0	1	0	7
		MR	1	0	1	1	0	0.5	0.5	0	0	0	1	0	5
		UR	1	0	1	1	0	1	2	0	0	1	0	0	7
		AR	0	1	1	1	0	1	0.5	0	0	0	0	0	4.5
		LL	1	0	0	0.5	0	0	0.5	0	0	0	1	0	3
		ML	1	0	1	1	0	0.5	0.5	0	0	0	0	0	4
		UL	1	1	1	1	0	0.5	0.5	0	0	0	0	0	5
		Total	6	3	6	6.5	0	4.5	5.5	0	0	1	3	0	35.5
r14074	MVA-S	LR	0	0	1	0	0	0.5	1	0	0	1	0	0	3.5
		MR	1	1	1	1	0	1	2	0	0	0	0	0	7
		UR	1	1	1	1	0	1	1.5	0	0	0	0	0	6.5
		AR	1	0.5	1.5	0.5	0	1	2	0	0	0	0	0	6.5
		LL	1	0.5	1	0.5	0	0.5	2	0	0	0	1	0	6.5
		ML	1	0.5	0.5	1	0	0.5	0.5	0	0	0	0	0	4
		UL	1	0	1	0.5	0	1	2	0	0	0	0	0	5.5
		Total	6	3.5	7	4.5	0	5.5	11	0	0	1	1	0	39.5
r14094	MVA-S	LR	1	1	1	1	0	1	1	0	0	0	0	0	6
		MR	1	0.5	1	0	0	0.5	1	0	0	0	0	0	4
		UR	0.5	0	1	1	0	0.5	0.5	0	0	0	0	0	3.5
		AR	1	1.5	1.5	1	0	0	1.5	0	0	0	0	0	6.5
		LL	1.5	1	1	1	0	0.5	1	0	0	0	0	0	6
		ML	1	1	0.5	1	0	0.5	0.5	0	0	0	0	0	4.5
		UL	1	1	1	1	0	1	1	0	0	0	0	0	6
		Total	7	6	7	6	0	4	6.5	0	0	0	0	0	36.5
r16015	MVA-S	LR	1	1	1.5	1	0	0	1.5	0	0	0	1	0	7
		MR	1	1	1	1	0	1	1.5	0	0	0	1	0	7.5
		UR	1	0	1	0	0	0	1	0	0	0	0	0	3
		AR	1	1	1	1	0	1	1.5	0	0	0	1	0	7.5
		LL	2	1	1	1	0	0	2	0	0	0	0	0	7
		ML	1	1	1	1	0	1	1	0	0	0	0	0	6
		UL	1	1	1	1	0	1	1.5	0	0	0	1	0	7.5
		Total	8	6	7.5	6	0	4	10	0	0	0	4	0	45.5
*bronchial epithelial degeneration/necrosis with presence of exudates and/or inflammatory cell infitration
**Bronchiolar (primarily terminal) epithelial degeneration/necrosis with presence of exudates and/or inflammatory cell infiltration

## Sheet: Suppl. Table 6. Organ pathology
Supplementary Table 6. Organ pathology
0= no lesions, 1=minimal, 2=mild, 3=moderate, 4=severe
na = nor present or insufficient tissue or insufficient quality of tissue
Animal	Group	Heart	Trachea	Bronchus right	Bronchus left	Nasal mucosa	oro/nasal pharynx	kidney	small intestine	colon	liver	Total
r08117	MVA-WT	0	1	0	0	1	2	2	2	1.5	0	9.5
r13055	MVA-WT	0	2	2	2	2	n.a.	2	2	3	0	15
r13113	MVA-WT	0	1	2	2	2	2	0	1.5	2	0	12.5
r14119	MVA-WT	0	2.5	2	2	1	2	2	2	2	0	15.5
r15021	MVA-WT	0	2	2	2	2	2	0	2.5	2.5	1	16
r15067	MVA-WT	0	1	2	2	?	n.a.	2	2	2.5	0	11.5
	total	0	9.5	10	10	8	8	8	12	13.5	1	80
r10003	MVA-S	0	1	1	1	0	2	0	2	2.5	0	9.5
r10067	MVA-S	0	1	1	n.a.	0	0	0	2	2	1	7
r14041	MVA-S	0	1.5	0	2	3	n.a.	0	2	2	0	10.5
r14074	MVA-S	0	1.5	1	1	2	2	1	2	2	1	13.5
r14094	MVA-S	0	1	1	1	1.5	n.a.	1	2	2	1	10.5
r16015	MVA-S	0	1	0	2	3	2	?	2	2	0	12
	total	0	7	4	7	9.5	6	2	12	12.5	3	63
